# Supplementary material for: N,N-Dimethyl-N′-[3-(trifluoro­methyl)­phenyl]­urea
Source: Acta Crystallogr Sect E Struct Rep Online. 2008 Jun 7;64(Pt 7):o1220. doi: 10.1107/S1600536808016656 (PMC2961899; doi:10.1107/S1600536808016656)
Supplement: Supplementary file 2 [file e-64-o1220-Isup2.hkl]

# 
# h,k,l, Fc-squared, Fo-squared, sigma(Fo-squared) and status flag 
# 
data_I
_shelx_title ' Y in P2(1)/c' 
_shelx_refln_list_code          4 
_shelx_F_calc_maximum      126.43 
_exptl_crystal_F_000       480.00 
_reflns_d_resolution_high  0.8360 
 
loop_ 
 _symmetry_equiv_pos_as_xyz 
 'x, y, z' 
 '-x, y+1/2, -z+1/2' 
 '-x, -y, -z' 
 'x, -y-1/2, z-1/2' 
 
_cell_length_a    11.0050 
_cell_length_b     9.9910 
_cell_length_c    10.0120 
_cell_angle_alpha  90.000 
_cell_angle_beta   96.890 
_cell_angle_gamma  90.000 
 
_shelx_F_squared_multiplier     1.000 
 
loop_ 
 _refln_index_h 
 _refln_index_k 
 _refln_index_l 
 _refln_F_squared_calc 
 _refln_F_squared_meas 
 _refln_F_squared_sigma 
 _refln_observed_status 
   1   0   0      115.65      103.52      1.03 o 
   2   0   0     2990.12     2442.10     30.14 o 
   3   0   0     2108.08     1698.47     28.29 o 
   4   0   0      717.57      693.09      6.99 o 
   5   0   0     1003.93      893.28     15.81 o 
   6   0   0      964.59      971.84     12.35 o 
   7   0   0      425.01      450.48      5.27 o 
   8   0   0      189.93      185.34      4.76 o 
   9   0   0       56.81       57.07      2.70 o 
  10   0   0      151.74      178.53      5.04 o 
  11   0   0        3.13        0.67      1.86 o 
  12   0   0        2.55        3.86      1.56 o 
  13   0   0        3.79        1.03      2.32 o 
   1   1   0     1179.39     1093.10     16.06 o 
   2   1   0     1854.49     1732.23     42.93 o 
   3   1   0      677.46      670.80     19.38 o 
   4   1   0        0.31        0.63      0.55 o 
   5   1   0      111.65      106.60      2.19 o 
   6   1   0      443.77      461.31      4.83 o 
   7   1   0       53.17       49.30      2.13 o 
   8   1   0      126.74      119.16      3.35 o 
   9   1   0        2.61        3.75      1.42 o 
  10   1   0      101.64      114.05      3.64 o 
  11   1   0       70.73       70.72      3.36 o 
  12   1   0        3.50        3.89      1.80 o 
  13   1   0        0.47       -1.29      1.67 o 
   0   2   0     2763.75     2493.85     44.04 o 
   1   2   0      532.80      498.71      4.23 o 
   2   2   0     9067.55     9254.31    194.14 o 
   3   2   0     1253.16     1196.22     20.84 o 
   4   2   0     1431.83     1480.33     14.24 o 
   5   2   0     1034.00     1073.98     22.29 o 
   6   2   0       69.90       72.76      2.55 o 
   7   2   0      295.62      281.85      9.90 o 
   8   2   0        2.36        2.94      1.07 o 
   9   2   0       62.27       71.94      4.04 o 
  10   2   0        3.49        3.05      1.60 o 
  11   2   0       40.50       35.85      2.65 o 
  12   2   0        3.56        3.44      1.84 o 
   1   3   0     2177.28     2029.87     29.43 o 
   2   3   0      598.97      561.10     12.33 o 
   3   3   0        0.65       -0.19      0.60 o 
   4   3   0       61.88       63.10      2.41 o 
   5   3   0      297.31      330.45      4.57 o 
   6   3   0      117.66      121.10      2.85 o 
   7   3   0      151.86      149.15      3.86 o 
   8   3   0      127.05      118.53      6.37 o 
   9   3   0       15.75       18.42      2.74 o 
  10   3   0       28.91       24.70      2.14 o 
  11   3   0        3.30        4.76      1.58 o 
  12   3   0        0.16        0.56      1.68 o 
   0   4   0      650.02      628.93      6.68 o 
   1   4   0        8.15        7.25      0.80 o 
   2   4   0      498.97      517.01     12.59 o 
   3   4   0      744.65      696.22     12.11 o 
   4   4   0     1030.78     1052.56     25.76 o 
   5   4   0      336.49      296.50      9.64 o 
   6   4   0       15.31       13.33      1.39 o 
   7   4   0       44.92       43.90      3.12 o 
   8   4   0        9.80       11.29      1.56 o 
   9   4   0       38.29       36.99      2.29 o 
  10   4   0        4.16        5.88      1.74 o 
  11   4   0        1.30        0.80      1.61 o 
  12   4   0        0.20        0.41      1.73 o 
   1   5   0       32.87       31.64      1.38 o 
   2   5   0      196.61      211.74      5.96 o 
   3   5   0      191.64      165.02      3.07 o 
   4   5   0       40.47       40.38      1.82 o 
   5   5   0       19.75       19.85      1.48 o 
   6   5   0       80.01       72.64      2.53 o 
   7   5   0        3.78        3.73      1.36 o 
   8   5   0       71.89       65.05      2.94 o 
   9   5   0        0.07        1.25      1.40 o 
  10   5   0        2.42        6.60      1.52 o 
  11   5   0        3.79        4.63      3.20 o 
   0   6   0        2.28        0.97      1.36 o 
   1   6   0        1.86        1.53      1.23 o 
   2   6   0      147.38      147.69      4.79 o 
   3   6   0       33.28       29.55      2.98 o 
   4   6   0      109.29      108.14      2.91 o 
   5   6   0        4.44        4.39      1.28 o 
   6   6   0        3.31        1.88      1.34 o 
   7   6   0       43.03       41.88      3.61 o 
   8   6   0        1.17        3.88      1.40 o 
   9   6   0       20.59       19.76      2.21 o 
  10   6   0       27.50       25.69      2.47 o 
  11   6   0        2.68        7.32      1.97 o 
   1   7   0       31.26       33.03      2.41 o 
   2   7   0      124.45      113.22      3.08 o 
   3   7   0       25.49       25.53      1.75 o 
   4   7   0      165.64      155.72      3.80 o 
   5   7   0       72.73       75.74      3.01 o 
   6   7   0      120.89      105.79      5.42 o 
   7   7   0        2.88        2.76      1.86 o 
   8   7   0        1.67       -0.65      1.62 o 
   9   7   0        6.35        3.13      1.70 o 
  10   7   0        1.19        0.46      1.66 o 
   0   8   0        0.81        0.28      1.36 o 
   1   8   0        4.59        3.69      1.22 o 
   2   8   0        0.40        1.55      1.62 o 
   3   8   0       33.96       39.02      2.09 o 
   4   8   0      138.30      140.70      3.95 o 
   5   8   0       38.27       40.09      2.86 o 
   6   8   0        8.08        7.78      1.72 o 
   7   8   0       11.32        8.68      1.91 o 
   8   8   0        0.02        1.32      1.47 o 
   9   8   0        0.01        3.06      1.51 o 
   1   9   0        1.96        2.14      1.42 o 
   2   9   0        0.31        2.42      1.25 o 
   3   9   0       51.33       47.98      2.64 o 
   4   9   0       10.28       10.48      2.04 o 
   5   9   0       11.97       11.61      1.98 o 
   6   9   0       14.03       11.93      2.09 o 
   7   9   0       26.46       30.74      2.63 o 
   8   9   0        4.92        4.65      1.78 o 
   0  10   0        0.08        1.10      2.10 o 
   1  10   0        0.02        0.08      1.62 o 
   2  10   0        0.02        1.09      1.65 o 
   3  10   0       38.96       43.81      3.45 o 
   4  10   0        6.96        4.62      1.90 o 
   5  10   0        3.43        3.74      1.85 o 
   6  10   0        1.00       -0.38      2.51 o 
   7  10   0        4.15        4.75      1.98 o 
   1  11   0        0.55        0.05      1.78 o 
   2  11   0       15.29       16.45      2.53 o 
   3  11   0        9.86       11.00      2.12 o 
   4  11   0        0.05       -1.01      1.89 o 
   5  11   0        0.16        0.21      1.86 o 
 -13   1   1        0.01        0.93      2.31 o 
 -12   1   1       33.12       39.19      3.84 o 
 -11   1   1        0.07        4.02      1.93 o 
 -10   1   1       55.37       48.03      3.80 o 
  -9   1   1        5.54        7.63      1.93 o 
  -8   1   1        5.31        4.41      1.80 o 
  -7   1   1        2.01       -0.32      1.46 o 
  -6   1   1       51.94       53.94      2.74 o 
  -5   1   1      140.29      109.01      3.17 o 
  -4   1   1       62.70       53.44      1.98 o 
  -3   1   1     1057.54     1019.06      7.44 o 
  -2   1   1     3159.51     2971.77     50.87 o 
  -1   1   1        8.67        8.49      0.57 o 
   0   1   1      355.49      352.47      2.93 o 
   1   1   1     1917.43     1887.69     34.86 o 
   2   1   1      102.33       93.51      1.96 o 
   3   1   1      887.75      906.92      7.18 o 
   4   1   1      144.63      146.27      3.31 o 
   5   1   1       12.29       14.42      1.44 o 
   6   1   1       81.34       70.00      3.00 o 
   7   1   1        0.01       -0.34      1.21 o 
   8   1   1       95.46       86.45      3.92 o 
   9   1   1        2.84        2.50      1.86 o 
  10   1   1      185.33      208.82      6.75 o 
  11   1   1        7.40       12.84      2.63 o 
  12   1   1        0.70       -2.63      2.63 o 
 -12   2   1        3.84       -0.85      2.63 o 
 -11   2   1        1.92        4.30      2.37 o 
 -10   2   1      220.14      242.97      7.45 o 
  -9   2   1       32.84       24.57      2.89 o 
  -8   2   1       98.14      108.65      4.34 o 
  -7   2   1       97.59       85.52      3.60 o 
  -6   2   1        0.72        2.25      1.16 o 
  -5   2   1      277.46      259.45      4.98 o 
  -4   2   1        8.97        6.34      1.12 o 
  -3   2   1     1736.79     1700.80     10.73 o 
  -2   2   1     3414.92     3252.34     59.00 o 
  -1   2   1    15983.90    15335.91    157.69 o 
   0   2   1     2087.38     1820.66     38.07 o 
   1   2   1        2.49        2.22      0.59 o 
   2   2   1     3626.30     3501.42     63.01 o 
   3   2   1      122.80      131.22      2.88 o 
   4   2   1       63.43       82.11      2.68 o 
   5   2   1     1902.16     2093.35     14.61 o 
   6   2   1        6.64        6.65      1.33 o 
   7   2   1        0.17       -0.57      1.33 o 
   8   2   1        0.56       -1.61      1.61 o 
   9   2   1      133.12      145.08      5.52 o 
  10   2   1        4.33        7.33      2.44 o 
  11   2   1        0.01       -1.93      2.37 o 
  12   2   1        0.12       -1.29      2.37 o 
 -12   3   1        0.39       -2.46      2.46 o 
 -11   3   1       43.71       53.85      4.07 o 
 -10   3   1       22.11       22.81      3.10 o 
  -9   3   1        6.50        4.24      2.10 o 
  -8   3   1       23.32       22.44      2.50 o 
  -7   3   1      125.59      113.63      4.31 o 
  -6   3   1       26.11       21.30      1.95 o 
  -5   3   1        0.24        0.08      1.27 o 
  -4   3   1      140.02      126.93      3.37 o 
  -3   3   1      235.55      227.96      4.10 o 
  -2   3   1       74.99       68.72      2.14 o 
  -1   3   1       21.28       15.52      1.08 o 
   0   3   1      988.80      915.22      7.24 o 
   1   3   1      343.66      308.47      4.19 o 
   2   3   1       27.32       24.32      1.40 o 
   3   3   1      124.36      118.40      3.13 o 
   4   3   1        0.24        1.48      1.19 o 
   5   3   1       20.21       18.48      1.80 o 
   6   3   1        0.19        0.85      1.16 o 
   7   3   1        0.21        0.13      1.42 o 
   8   3   1       23.74       24.20      2.61 o 
   9   3   1        0.36       -0.47      2.05 o 
  10   3   1       31.47       33.47      3.20 o 
  11   3   1        0.14       -0.19      1.99 o 
  12   3   1        0.39        4.00      2.31 o 
 -12   4   1        1.17        6.50      2.25 o 
 -11   4   1        0.04        3.03      2.05 o 
 -10   4   1       98.72      101.23      5.34 o 
  -9   4   1       20.95       10.28      2.63 o 
  -8   4   1      196.50      218.94      6.46 o 
  -7   4   1        8.98       11.25      1.99 o 
  -6   4   1      225.52      217.50      5.67 o 
  -5   4   1      155.16      158.53      4.41 o 
  -4   4   1      627.80      592.32      7.74 o 
  -3   4   1      185.26      182.04      4.19 o 
  -2   4   1      951.23      921.82      8.68 o 
  -1   4   1      328.35      349.46      5.11 o 
   0   4   1       18.58       16.64      1.36 o 
   1   4   1       56.22       46.17      2.11 o 
   2   4   1      857.60      874.34      8.52 o 
   3   4   1      634.31      679.02      7.88 o 
   4   4   1        5.69        8.35      1.70 o 
   5   4   1      285.50      278.15      5.93 o 
   6   4   1      173.42      183.43      5.24 o 
   7   4   1        7.86        9.54      2.12 o 
   8   4   1       33.74       38.78      3.16 o 
   9   4   1      111.20      110.62      5.19 o 
  10   4   1        0.02        0.74      2.16 o 
  11   4   1        1.10       -1.44      2.52 o 
  12   4   1        2.84        7.14      2.65 o 
 -11   5   1        3.71        6.14      2.80 o 
 -10   5   1       14.21       16.25      2.73 o 
  -9   5   1        1.95        3.26      1.93 o 
  -8   5   1       48.55       42.04      3.63 o 
  -7   5   1        9.67       11.34      2.18 o 
  -6   5   1        0.03        1.25      1.63 o 
  -5   5   1       41.12       34.99      2.74 o 
  -4   5   1       93.43       71.87      3.18 o 
  -3   5   1      476.12      456.67      7.14 o 
  -2   5   1       98.26       92.96      3.31 o 
  -1   5   1        6.69        8.03      1.50 o 
   0   5   1      793.32      760.63      8.46 o 
   1   5   1       15.14       16.58      1.72 o 
   2   5   1      366.64      351.73      6.16 o 
   3   5   1      157.51      138.91      4.15 o 
   4   5   1       33.55       30.18      2.40 o 
   5   5   1       32.16       28.50      2.55 o 
   6   5   1       33.31       40.93      2.82 o 
   7   5   1        4.08        6.84      1.95 o 
   8   5   1        4.48        5.55      1.82 o 
   9   5   1        1.10        2.31      1.84 o 
  10   5   1       16.98       17.89      3.20 o 
  11   5   1        0.52        0.44      2.46 o 
 -11   6   1        5.55        3.16      3.09 o 
 -10   6   1        4.15        6.14      2.61 o 
  -9   6   1        0.19        1.48      2.05 o 
  -8   6   1        1.96        2.18      1.89 o 
  -7   6   1       84.53       91.88      4.57 o 
  -6   6   1      532.26      521.81      9.32 o 
  -5   6   1      200.06      196.95      5.78 o 
  -4   6   1       20.06       13.80      2.25 o 
  -3   6   1       64.88       73.05      3.49 o 
  -2   6   1       54.68       46.62      2.91 o 
  -1   6   1       89.96       91.03      3.67 o 
   0   6   1      148.10      144.24      4.36 o 
   1   6   1      283.08      288.80      6.11 o 
   2   6   1        3.82        3.35      1.44 o 
   3   6   1      154.22      152.63      4.73 o 
   4   6   1        0.35       -1.55      1.57 o 
   5   6   1        6.73        8.96      1.95 o 
   6   6   1        0.62       -0.57      1.61 o 
   7   6   1        1.86       -2.03      2.03 o 
   8   6   1       24.43       16.92      3.12 o 
   9   6   1        0.01        2.48      2.33 o 
  10   6   1        0.21        1.89      2.20 o 
  11   6   1        0.03        1.38      2.58 o 
 -10   7   1        0.10        0.21      2.48 o 
  -9   7   1        3.63        5.23      2.92 o 
  -8   7   1        1.39       -0.74      2.14 o 
  -7   7   1        0.39        3.39      1.72 o 
  -6   7   1        2.53       -2.20      2.20 o 
  -5   7   1        6.14        3.60      2.35 o 
  -4   7   1        0.24        0.40      1.78 o 
  -3   7   1      199.82      179.90      5.61 o 
  -2   7   1       35.17       34.95      2.63 o 
  -1   7   1        4.64        6.27      1.44 o 
   0   7   1       32.91       34.95      2.61 o 
   1   7   1       22.34       23.82      2.44 o 
   2   7   1       67.52       67.51      3.57 o 
   3   7   1        5.44        3.73      1.80 o 
   4   7   1        2.39        5.74      1.65 o 
   5   7   1        7.70        8.07      2.20 o 
   6   7   1      102.92      122.79      5.28 o 
   7   7   1       23.26       31.12      3.20 o 
   8   7   1        4.35        6.61      2.52 o 
   9   7   1        2.51        2.48      2.63 o 
  10   7   1        0.04        0.23      2.35 o 
  -9   8   1        1.29       -2.61      2.61 o 
  -8   8   1        0.00       -2.44      2.48 o 
  -7   8   1        0.03        5.25      1.82 o 
  -6   8   1       13.35       20.41      2.82 o 
  -5   8   1      136.07      133.62      5.82 o 
  -4   8   1       43.17       56.29      3.99 o 
  -3   8   1        0.14       -0.74      1.65 o 
  -2   8   1        0.25        2.69      1.67 o 
  -1   8   1        1.35        3.88      1.55 o 
   0   8   1        2.61        2.20      1.74 o 
   1   8   1        0.97        3.35      1.61 o 
   2   8   1       59.39       59.12      3.68 o 
   3   8   1       84.32       91.80      4.49 o 
   4   8   1       14.34        8.90      2.29 o 
   5   8   1       59.83       65.05      4.25 o 
   6   8   1        9.45       12.27      2.56 o 
   7   8   1       11.86       11.87      2.71 o 
   8   8   1        0.95        3.52      2.20 o 
   9   8   1        0.48       -1.80      2.61 o 
  -8   9   1        8.14       12.03      2.99 o 
  -7   9   1       54.58       60.05      4.95 o 
  -6   9   1        3.27        5.27      2.56 o 
  -5   9   1        0.71        2.77      2.18 o 
  -4   9   1       77.09       78.06      4.85 o 
  -3   9   1       40.43       46.85      3.63 o 
  -2   9   1        0.21        1.46      1.91 o 
  -1   9   1       26.98       31.96      2.91 o 
   0   9   1        2.17        3.20      2.03 o 
   1   9   1       30.29       33.53      3.05 o 
   2   9   1        8.90        8.56      2.90 o 
   3   9   1       80.74       89.01      5.06 o 
   4   9   1        0.07        1.78      2.25 o 
   5   9   1       21.41       22.45      2.97 o 
   6   9   1        6.36        4.77      2.67 o 
   7   9   1       18.03       23.31      3.35 o 
   8   9   1        0.46        0.00      2.35 o 
  -7  10   1        9.26        9.00      3.18 o 
  -6  10   1        0.01       -2.69      2.69 o 
  -5  10   1       10.42       12.44      2.73 o 
  -4  10   1        2.52        2.58      2.54 o 
  -3  10   1        2.30        0.19      2.54 o 
  -2  10   1        9.04        9.53      2.56 o 
  -1  10   1        2.26        4.43      2.01 o 
   0  10   1        1.00       -2.33      2.33 o 
   1  10   1        0.09        2.03      2.16 o 
   2  10   1        1.74        3.94      2.67 o 
   3  10   1       25.97       28.05      3.67 o 
   4  10   1        0.02        0.00      2.31 o 
   5  10   1        5.58        7.14      2.46 o 
   6  10   1        4.92       -0.66      2.69 o 
  -5  11   1        0.21       -2.58      2.58 o 
  -4  11   1        6.52        6.95      2.90 o 
  -3  11   1        0.56        3.69      2.65 o 
  -2  11   1        1.18       -2.63      2.63 o 
  -1  11   1        1.38        3.98      2.41 o 
   0  11   1        2.01        1.25      2.46 o 
   1  11   1        3.94        6.52      2.92 o 
   2  11   1        0.74        3.83      2.67 o 
   3  11   1        0.81        1.10      2.92 o 
   4  11   1        1.90        7.46      2.31 o 
 -13   0   2       14.84       16.78      3.35 o 
 -12   0   2       12.06       14.58      2.84 o 
 -11   0   2      276.52      300.25      8.75 o 
 -10   0   2       52.09       57.01      3.86 o 
  -9   0   2       24.28       22.92      2.80 o 
  -8   0   2        8.66       12.18      1.70 o 
  -7   0   2        5.23        9.64      1.65 o 
  -6   0   2      130.01      118.06      3.76 o 
  -5   0   2     1385.13     1405.53     11.30 o 
  -4   0   2      188.78      193.49      3.69 o 
  -3   0   2      885.38      860.49      7.04 o 
  -2   0   2     6624.30     6364.85     87.86 o 
  -1   0   2    14285.88    15543.50    149.88 o 
   0   0   2      497.06      455.82      3.97 o 
   1   0   2     9660.51    11279.10    122.00 o 
   2   0   2     4296.59     4563.46     72.93 o 
   3   0   2     2000.66     1996.17     11.77 o 
   4   0   2     4035.93     3640.39     76.73 o 
   5   0   2      427.39      463.79      6.52 o 
   6   0   2       53.96       43.86      2.53 o 
   7   0   2       56.71       59.98      3.06 o 
   8   0   2      466.59      488.35      8.64 o 
   9   0   2      267.20      273.95      7.60 o 
  10   0   2       82.74       65.65      4.38 o 
  11   0   2        6.63       -0.19      2.56 o 
  12   0   2        8.08        8.07      2.52 o 
 -13   1   2        1.06       -0.70      2.92 o 
 -12   1   2       17.79       14.67      3.24 o 
 -11   1   2        0.08        1.29      2.54 o 
 -10   1   2        3.75        5.68      1.78 o 
  -9   1   2       34.32       36.01      2.97 o 
  -8   1   2      124.41      130.35      4.61 o 
  -7   1   2      324.16      353.11      6.94 o 
  -6   1   2      190.60      188.36      4.70 o 
  -5   1   2       26.83       23.92      1.68 o 
  -4   1   2     1032.30     1028.64      8.85 o 
  -3   1   2      478.49      457.75      5.19 o 
  -2   1   2      825.23      798.12      6.27 o 
  -1   1   2     1701.13     1745.22      8.97 o 
   0   1   2     1558.45     1705.73      8.62 o 
   1   1   2      530.64      555.89      4.91 o 
   2   1   2      289.67      292.48      3.96 o 
   3   1   2      234.44      237.66      3.98 o 
   4   1   2     1354.86     1457.78     11.10 o 
   5   1   2       30.07       21.10      1.85 o 
   6   1   2      201.52      207.06      5.13 o 
   7   1   2       45.51       35.87      2.68 o 
   8   1   2       72.29       64.62      3.57 o 
   9   1   2      329.55      350.86      8.33 o 
  10   1   2      102.18      107.28      5.38 o 
  11   1   2        1.23        0.78      2.61 o 
  12   1   2       31.55       36.22      4.28 o 
 -12   2   2       29.96       32.40      3.88 o 
 -11   2   2       78.81       82.50      5.08 o 
 -10   2   2        0.06        1.00      2.16 o 
  -9   2   2       56.06       49.23      3.44 o 
  -8   2   2       39.11       30.76      2.61 o 
  -7   2   2      120.90      124.47      4.52 o 
  -6   2   2        0.98        5.30      1.50 o 
  -5   2   2       56.18       48.47      2.32 o 
  -4   2   2      126.74      121.69      3.28 o 
  -3   2   2     1482.15     1498.57     10.36 o 
  -2   2   2     3375.67     3298.64     63.09 o 
  -1   2   2     2855.35     2704.93     53.65 o 
   0   2   2     2172.58     2187.76     46.61 o 
   1   2   2      586.98      559.79      5.40 o 
   2   2   2     1231.22     1305.54      9.14 o 
   3   2   2     2567.34     2727.68     15.05 o 
   4   2   2       20.89       17.67      1.72 o 
   5   2   2       33.82       33.55      2.14 o 
   6   2   2       27.30       31.02      2.21 o 
   7   2   2       44.58       46.46      2.91 o 
   8   2   2        2.31        5.10      1.76 o 
   9   2   2        9.49       12.54      2.44 o 
  10   2   2        0.89        1.78      2.12 o 
  11   2   2       17.81       19.92      2.99 o 
  12   2   2        2.91        1.78      2.52 o 
 -12   3   2        0.31        2.16      2.41 o 
 -11   3   2        4.85        5.23      2.29 o 
 -10   3   2        6.32        8.11      2.56 o 
  -9   3   2       47.69       39.55      3.33 o 
  -8   3   2       83.34       81.03      4.08 o 
  -7   3   2        0.63       -0.36      1.63 o 
  -6   3   2      187.46      166.37      4.82 o 
  -5   3   2      322.10      322.06      6.09 o 
  -4   3   2      161.03      157.05      3.99 o 
  -3   3   2      647.37      669.21      7.36 o 
  -2   3   2      252.72      215.32      3.91 o 
  -1   3   2        1.08        1.31      0.89 o 
   0   3   2      269.80      266.97      4.06 o 
   1   3   2      275.49      289.81      4.43 o 
   2   3   2      933.56      983.26      8.63 o 
   3   3   2      597.03      548.35      6.88 o 
   4   3   2     1849.91     2004.93     14.41 o 
   5   3   2        1.56       -0.49      1.27 o 
   6   3   2      118.37      108.85      4.12 o 
   7   3   2        5.95        6.36      1.82 o 
   8   3   2        7.29       15.74      2.33 o 
   9   3   2        7.74       13.71      2.29 o 
  10   3   2        0.95        0.91      2.37 o 
  11   3   2        5.24        6.16      2.52 o 
  12   3   2        3.17        4.34      2.75 o 
 -12   4   2        1.31        2.92      2.41 o 
 -11   4   2       13.10       13.94      3.18 o 
 -10   4   2       14.85       18.84      2.95 o 
  -9   4   2        2.91       -0.66      1.99 o 
  -8   4   2      155.98      164.19      5.70 o 
  -7   4   2      241.63      217.81      6.18 o 
  -6   4   2        3.22        3.98      1.42 o 
  -5   4   2      117.02      110.91      3.86 o 
  -4   4   2      303.55      303.18      5.85 o 
  -3   4   2      194.09      213.43      4.65 o 
  -2   4   2       26.86       29.11      2.00 o 
  -1   4   2      202.81      219.69      4.36 o 
   0   4   2       10.28       11.55      1.38 o 
   1   4   2      119.80      123.13      3.32 o 
   2   4   2        3.44        8.35      1.31 o 
   3   4   2     1114.36     1171.03     10.96 o 
   4   4   2        9.27       15.53      1.97 o 
   5   4   2        5.66        5.61      1.50 o 
   6   4   2        4.17        7.41      1.84 o 
   7   4   2        3.85        0.68      1.82 o 
   8   4   2        3.76        4.91      1.86 o 
   9   4   2        7.83        9.11      2.31 o 
  10   4   2       49.82       48.84      3.84 o 
  11   4   2        0.43        2.14      2.44 o 
 -11   5   2        3.29        4.47      2.41 o 
 -10   5   2        1.74       -1.74      2.33 o 
  -9   5   2       13.85        9.35      2.44 o 
  -8   5   2        2.03       -2.10      2.10 o 
  -7   5   2      220.44      204.73      6.19 o 
  -6   5   2        3.45       -0.51      1.93 o 
  -5   5   2        3.33        3.66      1.65 o 
  -4   5   2       74.81       69.79      3.45 o 
  -3   5   2      429.77      413.17      7.02 o 
  -2   5   2      210.78      181.06      4.54 o 
  -1   5   2        0.67        0.87      1.31 o 
   0   5   2      145.31      136.96      3.98 o 
   1   5   2       43.63       42.12      2.51 o 
   2   5   2        3.88        5.85      1.46 o 
   3   5   2      169.62      169.43      4.69 o 
   4   5   2       80.76       76.89      3.43 o 
   5   5   2       51.26       54.64      3.21 o 
   6   5   2        0.03       -0.13      1.57 o 
   7   5   2       33.21       37.13      3.10 o 
   8   5   2       10.40       12.69      2.42 o 
   9   5   2        6.52        9.87      2.14 o 
  10   5   2       13.78       13.39      3.18 o 
  11   5   2       23.42       24.93      3.84 o 
 -11   6   2        0.09       -0.91      2.50 o 
 -10   6   2        0.24        0.61      2.03 o 
  -9   6   2        0.58        5.78      1.95 o 
  -8   6   2       12.54       15.11      2.50 o 
  -7   6   2        0.63        2.01      2.01 o 
  -6   6   2       71.66       66.82      3.91 o 
  -5   6   2       34.38       26.84      2.82 o 
  -4   6   2       56.15       49.53      3.14 o 
  -3   6   2       48.17       39.51      2.70 o 
  -2   6   2      160.66      152.52      4.66 o 
  -1   6   2        6.94        6.12      1.63 o 
   0   6   2       31.43       32.49      2.25 o 
   1   6   2      209.68      210.66      5.39 o 
   2   6   2        1.06        4.15      1.53 o 
   3   6   2       86.61       82.44      3.81 o 
   4   6   2        2.30        3.75      1.50 o 
   5   6   2       25.50       29.01      2.80 o 
   6   6   2       14.70       14.22      2.56 o 
   7   6   2        1.14        4.70      2.01 o 
   8   6   2       84.19       82.40      4.59 o 
   9   6   2        9.22       11.00      2.82 o 
  10   6   2        0.12       -2.48      2.48 o 
 -10   7   2        0.13        0.44      2.05 o 
  -9   7   2        0.26        0.80      2.20 o 
  -8   7   2        1.23        5.02      2.05 o 
  -7   7   2       39.06       38.68      3.50 o 
  -6   7   2        7.33       13.26      2.56 o 
  -5   7   2      606.41      608.06     10.21 o 
  -4   7   2       74.04       72.12      4.15 o 
  -3   7   2        0.45       -0.13      1.67 o 
  -2   7   2       64.67       70.32      3.49 o 
  -1   7   2       14.06       13.46      1.95 o 
   0   7   2       59.87       63.04      3.27 o 
   1   7   2       82.82       77.69      3.79 o 
   2   7   2       51.67       59.35      3.40 o 
   3   7   2        3.55        1.46      1.67 o 
   4   7   2        0.92       -0.28      1.86 o 
   5   7   2       74.04       79.14      4.42 o 
   6   7   2       30.87       34.25      3.16 o 
   7   7   2        1.61        0.53      2.03 o 
   8   7   2        0.02        0.38      2.31 o 
   9   7   2        6.15        1.48      2.71 o 
  10   7   2        0.10       -0.70      2.69 o 
  -9   8   2        2.57        3.54      2.63 o 
  -8   8   2        0.04        1.02      2.12 o 
  -7   8   2       49.02       45.91      4.20 o 
  -6   8   2        7.38        3.18      2.78 o 
  -5   8   2       55.54       56.46      4.03 o 
  -4   8   2        0.82       -1.89      2.16 o 
  -3   8   2        7.15        7.80      2.16 o 
  -2   8   2        7.30        7.54      2.12 o 
  -1   8   2       35.93       29.09      2.86 o 
   0   8   2       48.04       55.86      3.59 o 
   1   8   2        2.37        2.88      1.93 o 
   2   8   2       41.76       40.88      3.57 o 
   3   8   2        0.00       -1.52      1.89 o 
   4   8   2        4.28        2.73      2.16 o 
   5   8   2       33.87       38.90      3.58 o 
   6   8   2       20.92       18.70      3.24 o 
   7   8   2       33.32       32.53      3.50 o 
   8   8   2        0.64        0.42      2.29 o 
   9   8   2        1.80        5.30      2.46 o 
  -8   9   2        3.83        4.49      3.03 o 
  -7   9   2       26.03       22.07      3.67 o 
  -6   9   2        1.10        3.16      2.46 o 
  -5   9   2       31.68       26.55      3.35 o 
  -4   9   2       29.61       31.90      3.39 o 
  -3   9   2       22.97       23.32      3.16 o 
  -2   9   2        7.01        9.34      2.33 o 
  -1   9   2       13.51       11.32      2.52 o 
   0   9   2        9.94        8.52      2.42 o 
   1   9   2       34.07       42.34      3.33 o 
   2   9   2        3.27        3.05      2.03 o 
   3   9   2        8.81       11.53      2.63 o 
   4   9   2       18.99       23.91      2.97 o 
   5   9   2       18.10       20.75      2.99 o 
   6   9   2       27.68       29.39      3.12 o 
   7   9   2        7.75       12.39      2.65 o 
   8   9   2        3.78        7.46      2.99 o 
  -7  10   2        9.52        8.16      3.01 o 
  -6  10   2        0.32       -0.66      2.56 o 
  -5  10   2        2.67        8.18      2.54 o 
  -4  10   2        2.85        6.04      2.52 o 
  -3  10   2        0.04        5.25      2.10 o 
  -2  10   2        1.01        3.98      2.52 o 
  -1  10   2        1.23       -2.52      2.52 o 
   0  10   2       11.04       11.04      2.73 o 
   1  10   2       79.19       78.74      4.97 o 
   2  10   2        1.20        0.38      2.50 o 
   3  10   2       14.19       19.01      2.99 o 
   4  10   2        9.13        8.01      2.69 o 
   5  10   2        0.15        0.42      2.50 o 
   6  10   2        2.14        1.14      2.48 o 
  -4  11   2       10.57       11.55      3.26 o 
  -3  11   2       14.51       12.76      3.31 o 
  -2  11   2        9.61       10.13      3.11 o 
  -1  11   2        7.00       10.87      3.11 o 
   0  11   2       16.07        9.79      3.24 o 
   1  11   2        9.95        9.43      2.99 o 
   2  11   2        8.11        6.10      3.05 o 
   3  11   2        5.19        3.14      2.97 o 
   4  11   2        0.21       -0.23      2.52 o 
 -13   1   3        0.15       -0.70      2.46 o 
 -12   1   3       14.98       13.20      3.39 o 
 -11   1   3       21.77       30.10      3.67 o 
 -10   1   3       13.32        8.80      2.50 o 
  -9   1   3       31.81       29.81      3.03 o 
  -8   1   3       60.77       66.81      3.80 o 
  -7   1   3       61.88       63.63      3.27 o 
  -6   1   3      320.93      339.51      6.39 o 
  -5   1   3       34.71       34.28      2.12 o 
  -4   1   3      669.05      683.28      7.49 o 
  -3   1   3      258.66      291.02      4.50 o 
  -2   1   3      730.29      698.46      6.63 o 
  -1   1   3      391.46      392.74      4.69 o 
   0   1   3     2471.42     2688.39     13.21 o 
   1   1   3       99.19       88.32      2.34 o 
   2   1   3      306.97      328.79      4.77 o 
   3   1   3     1564.03     1770.82     12.16 o 
   4   1   3      258.43      239.49      4.91 o 
   5   1   3        8.72       15.68      1.55 o 
   6   1   3       15.32       17.70      1.97 o 
   7   1   3        4.57        3.39      1.72 o 
   8   1   3      125.89      130.05      5.03 o 
   9   1   3      190.80      193.59      6.52 o 
  10   1   3        9.08        6.21      2.52 o 
  11   1   3        6.42        7.99      2.86 o 
  12   1   3        0.04        0.23      2.58 o 
 -12   2   3       34.38       51.41      4.41 o 
 -11   2   3       25.93       30.89      3.71 o 
 -10   2   3       12.46       16.13      2.35 o 
  -9   2   3       82.43       95.21      4.57 o 
  -8   2   3       11.49        6.78      1.93 o 
  -7   2   3        1.80        5.25      1.63 o 
  -6   2   3      361.98      369.41      6.92 o 
  -5   2   3       52.22       53.18      2.81 o 
  -4   2   3       33.26       32.73      1.98 o 
  -3   2   3      427.71      410.89      5.66 o 
  -2   2   3     2125.80     2297.69     13.37 o 
  -1   2   3      211.54      196.12      3.60 o 
   0   2   3        2.56        0.85      0.74 o 
   1   2   3        7.68       13.91      1.12 o 
   2   2   3        0.74        2.03      0.78 o 
   3   2   3     1348.34     1566.73     11.84 o 
   4   2   3      111.79      123.94      3.59 o 
   5   2   3       29.52       26.70      2.12 o 
   6   2   3      131.12      151.11      4.68 o 
   7   2   3        6.34        3.88      1.82 o 
   8   2   3      106.82      104.72      4.64 o 
   9   2   3        1.81        3.81      1.89 o 
  10   2   3        6.72        8.20      2.58 o 
  11   2   3        7.50        4.79      2.50 o 
  12   2   3        5.59        5.57      2.78 o 
 -12   3   3       10.14       14.68      3.05 o 
 -11   3   3        2.02        3.35      2.25 o 
 -10   3   3       84.40       87.76      4.78 o 
  -9   3   3       22.28       19.95      3.01 o 
  -8   3   3       59.59       56.81      3.44 o 
  -7   3   3       18.11       20.78      2.23 o 
  -6   3   3        7.55        9.83      1.48 o 
  -5   3   3      395.78      342.68      6.55 o 
  -4   3   3       17.25       30.14      2.16 o 
  -3   3   3      129.75      154.37      3.90 o 
  -2   3   3     1841.19     1890.07     12.87 o 
  -1   3   3     1012.40      976.00      8.80 o 
   0   3   3      291.95      277.71      4.70 o 
   1   3   3       93.90       89.99      2.78 o 
   2   3   3        7.58        4.30      1.06 o 
   3   3   3       19.18       13.41      1.65 o 
   4   3   3        6.38        2.16      1.40 o 
   5   3   3        6.50        9.17      1.82 o 
   6   3   3       79.90       65.86      3.36 o 
   7   3   3       84.47       77.36      3.96 o 
   8   3   3       58.57       51.00      3.61 o 
   9   3   3       73.58       67.07      4.31 o 
  10   3   3        4.34        2.31      2.50 o 
  11   3   3        5.92        8.58      2.82 o 
 -12   4   3        0.42        3.64      2.14 o 
 -11   4   3       14.09       16.83      2.97 o 
 -10   4   3        7.22       12.92      2.58 o 
  -9   4   3       20.12       32.84      3.22 o 
  -8   4   3        0.46        0.74      1.89 o 
  -7   4   3       41.66       50.14      3.29 o 
  -6   4   3       18.71       22.20      2.21 o 
  -5   4   3        2.40        3.75      1.48 o 
  -4   4   3        0.65        1.25      1.46 o 
  -3   4   3      267.64      248.30      5.27 o 
  -2   4   3      280.59      319.74      5.67 o 
  -1   4   3       20.49       15.57      1.68 o 
   0   4   3      139.15      148.33      3.83 o 
   1   4   3      248.58      220.73      4.80 o 
   2   4   3       52.63       63.03      2.83 o 
   3   4   3       28.99       42.36      2.46 o 
   4   4   3        0.05        2.73      1.29 o 
   5   4   3       50.50       52.73      3.04 o 
   6   4   3        0.60       -1.82      1.82 o 
   7   4   3        7.64        7.69      1.70 o 
   8   4   3       47.77       41.41      3.42 o 
   9   4   3        3.41       -0.19      2.20 o 
  10   4   3       10.13        7.44      2.69 o 
  11   4   3        0.58       -2.82      2.82 o 
 -11   5   3        0.31        1.95      2.14 o 
 -10   5   3        2.26        1.38      2.16 o 
  -9   5   3       56.07       61.72      4.10 o 
  -8   5   3       56.65       49.59      3.53 o 
  -7   5   3       75.25       65.31      3.95 o 
  -6   5   3      284.07      289.46      7.03 o 
  -5   5   3        2.76        4.09      1.55 o 
  -4   5   3       17.30       21.63      2.10 o 
  -3   5   3      285.26      246.43      5.72 o 
  -2   5   3        3.58        2.25      1.46 o 
  -1   5   3      709.35      762.63      9.25 o 
   0   5   3      120.76      148.38      4.34 o 
   1   5   3       27.71       22.64      2.16 o 
   2   5   3       21.53       20.70      2.14 o 
   3   5   3      169.56      179.63      4.95 o 
   4   5   3       20.02       30.87      2.52 o 
   5   5   3        0.05       -1.61      1.61 o 
   6   5   3        4.09        6.52      1.72 o 
   7   5   3        1.62        4.24      1.74 o 
   8   5   3        0.20       -0.17      1.89 o 
   9   5   3        7.81       16.48      2.63 o 
  10   5   3        1.51       -0.21      2.41 o 
  11   5   3        0.44        0.47      2.71 o 
 -11   6   3        0.03        1.84      1.97 o 
 -10   6   3        2.76        6.48      2.52 o 
  -9   6   3        5.74       -2.29      2.67 o 
  -8   6   3       37.50       40.22      3.46 o 
  -7   6   3      160.09      170.90      6.06 o 
  -6   6   3      157.97      157.41      5.79 o 
  -5   6   3        3.68        3.50      1.76 o 
  -4   6   3        0.17        1.12      1.52 o 
  -3   6   3        5.08        1.78      1.65 o 
  -2   6   3       14.12       16.60      1.95 o 
  -1   6   3        6.94        2.67      1.78 o 
   0   6   3       13.46       20.05      2.20 o 
   1   6   3       62.26       56.04      3.25 o 
   2   6   3       73.17       74.20      3.60 o 
   3   6   3      147.49      147.63      4.96 o 
   4   6   3       21.33       19.53      2.31 o 
   5   6   3       29.66       30.18      3.01 o 
   6   6   3       29.83       32.52      3.35 o 
   7   6   3       94.39       82.76      4.55 o 
   8   6   3       36.27       29.76      3.61 o 
   9   6   3       16.30       19.07      3.03 o 
  10   6   3        0.09        1.80      2.61 o 
 -10   7   3        7.87       10.34      2.37 o 
  -9   7   3        0.00        2.48      2.08 o 
  -8   7   3        1.76        3.98      2.05 o 
  -7   7   3        0.28        1.23      2.29 o 
  -6   7   3       74.37       70.78      4.25 o 
  -5   7   3      130.64      139.24      5.61 o 
  -4   7   3        5.14       11.29      2.10 o 
  -3   7   3        0.65        3.13      1.76 o 
  -2   7   3       42.12       43.73      3.16 o 
  -1   7   3       20.51       17.18      2.21 o 
   0   7   3       56.12       54.22      3.42 o 
   1   7   3       12.40        6.55      2.01 o 
   2   7   3       47.22       51.13      3.21 o 
   3   7   3       36.65       30.30      2.91 o 
   4   7   3       39.65       42.15      3.40 o 
   5   7   3      146.50      138.99      5.63 o 
   6   7   3       13.21       13.97      2.86 o 
   7   7   3        6.52       12.88      2.31 o 
   8   7   3        1.44        2.84      2.29 o 
   9   7   3        3.46        4.64      2.73 o 
  -9   8   3        0.82        3.81      2.46 o 
  -8   8   3        0.33        2.50      2.10 o 
  -7   8   3        0.04        0.38      2.14 o 
  -6   8   3        1.29        1.99      2.08 o 
  -5   8   3       23.42       25.61      3.16 o 
  -4   8   3       22.01       25.15      2.97 o 
  -3   8   3        3.62        7.77      2.05 o 
  -2   8   3       11.59       10.72      2.16 o 
  -1   8   3        2.99        3.11      1.65 o 
   0   8   3        7.74       11.29      2.08 o 
   1   8   3        7.21        8.11      1.80 o 
   2   8   3       22.95       24.57      2.97 o 
   3   8   3       31.88       33.11      3.14 o 
   4   8   3       18.53       15.37      2.82 o 
   5   8   3       61.79       62.42      4.18 o 
   6   8   3        4.27        2.48      2.35 o 
   7   8   3        2.57        2.25      2.65 o 
   8   8   3        3.68        2.65      2.65 o 
  -8   9   3       10.49       12.35      2.97 o 
  -7   9   3        0.29        0.64      2.31 o 
  -6   9   3        1.45        0.00      2.20 o 
  -5   9   3        4.51        2.69      2.22 o 
  -4   9   3       21.83       24.38      3.20 o 
  -3   9   3       54.87       48.92      3.93 o 
  -2   9   3        0.39        2.08      2.03 o 
  -1   9   3       10.79        7.48      2.65 o 
   0   9   3       45.81       47.69      3.67 o 
   1   9   3        0.69        2.22      1.89 o 
   2   9   3       47.69       61.11      4.03 o 
   3   9   3        9.30        6.00      2.61 o 
   4   9   3        7.08        7.20      2.29 o 
   5   9   3        5.07        0.81      2.67 o 
   6   9   3        0.42       -2.63      2.63 o 
   7   9   3        0.00       -0.44      2.73 o 
  -6  10   3        0.12        0.68      2.16 o 
  -5  10   3        0.12       -1.50      2.52 o 
  -4  10   3        4.43        4.75      2.63 o 
  -3  10   3        0.00       -1.99      2.16 o 
  -2  10   3       10.20       10.19      2.78 o 
  -1  10   3        0.02        0.00      2.33 o 
   0  10   3        2.60        0.78      2.58 o 
   1  10   3       16.09       19.73      3.09 o 
   2  10   3        3.06        4.38      2.61 o 
   3  10   3       16.55       12.91      2.99 o 
   4  10   3        0.44        2.77      2.50 o 
   5  10   3        8.52        5.34      2.73 o 
  -4  11   3        1.25        2.31      2.69 o 
  -3  11   3        0.00       -1.80      2.56 o 
  -2  11   3        0.33       -1.33      2.54 o 
  -1  11   3        0.02       -2.80      2.80 o 
   0  11   3        1.57        1.76      2.75 o 
   1  11   3        6.69       11.69      2.80 o 
   2  11   3        0.19        2.92      2.52 o 
   3  11   3        0.33       -1.61      2.46 o 
 -12   0   4       68.66       76.20      5.33 o 
 -11   0   4        8.59       11.67      2.63 o 
 -10   0   4      155.87      158.18      6.33 o 
  -9   0   4       31.66       36.19      2.97 o 
  -8   0   4       17.90       19.65      2.42 o 
  -7   0   4      379.51      372.47      7.25 o 
  -6   0   4       73.81       70.66      3.28 o 
  -5   0   4      529.70      522.21      7.32 o 
  -4   0   4      365.96      399.20      6.08 o 
  -3   0   4       75.36       74.80      2.52 o 
  -2   0   4        4.69        4.22      1.12 o 
  -1   0   4      200.90      234.57      4.04 o 
   0   0   4        3.15        3.07      0.83 o 
   1   0   4     1164.37     1435.19     10.51 o 
   2   0   4     5197.75     6262.71    108.35 o 
   3   0   4      252.33      261.76      5.14 o 
   4   0   4      844.51      893.61      9.74 o 
   5   0   4      221.25      222.82      5.50 o 
   6   0   4       28.65       26.12      2.44 o 
   7   0   4      490.09      499.50      8.78 o 
   8   0   4       80.43       72.12      4.17 o 
   9   0   4       28.35       36.14      3.46 o 
  10   0   4        0.07        0.57      2.08 o 
  11   0   4        6.52        6.89      2.54 o 
 -12   1   4       20.19       19.33      3.73 o 
 -11   1   4       40.64       46.87      4.46 o 
 -10   1   4        0.01       -1.04      2.01 o 
  -9   1   4       31.24       33.13      3.27 o 
  -8   1   4      141.97      147.86      5.25 o 
  -7   1   4      226.32      226.80      5.92 o 
  -6   1   4      435.93      434.12      7.40 o 
  -5   1   4       34.93       40.00      2.46 o 
  -4   1   4      664.22      762.27      8.60 o 
  -3   1   4      465.78      492.21      6.52 o 
  -2   1   4     1802.26     1887.55     12.67 o 
  -1   1   4        4.69        5.68      1.04 o 
   0   1   4       14.97       17.03      1.29 o 
   1   1   4      103.50      103.15      2.87 o 
   2   1   4      250.51      273.00      4.91 o 
   3   1   4        0.13        0.59      1.16 o 
   4   1   4      243.95      304.26      5.93 o 
   5   1   4        0.00       -0.95      1.21 o 
   6   1   4       55.00       52.93      3.23 o 
   7   1   4      418.21      415.23      8.31 o 
   8   1   4      177.05      178.35      6.24 o 
   9   1   4        1.27        1.38      2.29 o 
  10   1   4        1.35        6.59      1.99 o 
  11   1   4       16.09       20.75      3.22 o 
 -12   2   4       60.63       65.66      5.10 o 
 -11   2   4        0.07        1.38      2.27 o 
 -10   2   4       34.73       29.93      3.44 o 
  -9   2   4        3.99        7.37      2.03 o 
  -8   2   4       41.40       48.35      3.08 o 
  -7   2   4       37.68       39.99      2.74 o 
  -6   2   4        6.07        5.19      1.42 o 
  -5   2   4       10.42       17.27      1.84 o 
  -4   2   4      691.90      724.24      8.57 o 
  -3   2   4        3.75        0.64      1.17 o 
  -2   2   4      776.82      768.87      8.09 o 
  -1   2   4      541.17      574.70      6.91 o 
   0   2   4      195.43      212.41      4.18 o 
   1   2   4        8.77       15.43      1.42 o 
   2   2   4      640.14      744.55      8.20 o 
   3   2   4        4.39        0.53      1.23 o 
   4   2   4      479.39      454.59      7.22 o 
   5   2   4        1.96        4.11      1.61 o 
   6   2   4      747.60      704.56     10.35 o 
   7   2   4       14.45       15.77      2.65 o 
   8   2   4       47.54       50.52      3.74 o 
   9   2   4       25.38       24.96      3.18 o 
  10   2   4        2.39        3.16      2.31 o 
  11   2   4       12.39       17.35      3.54 o 
 -12   3   4        1.43        2.01      2.22 o 
 -11   3   4        6.22        9.91      2.99 o 
 -10   3   4       31.99       30.44      3.46 o 
  -9   3   4       92.39      104.66      5.04 o 
  -8   3   4       56.29       52.99      3.48 o 
  -7   3   4        4.11        3.66      1.80 o 
  -6   3   4        3.56        1.99      1.89 o 
  -5   3   4       17.22       13.95      2.01 o 
  -4   3   4     2168.92     2249.07     16.39 o 
  -3   3   4       67.90       70.93      3.00 o 
  -2   3   4      252.31      291.06      5.38 o 
  -1   3   4       64.48       53.64      2.38 o 
   0   3   4      243.78      221.93      4.64 o 
   1   3   4       33.15       37.08      2.14 o 
   2   3   4      534.12      561.77      7.49 o 
   3   3   4      324.13      348.68      6.48 o 
   4   3   4        0.04        1.16      1.36 o 
   5   3   4      430.34      463.68      7.80 o 
   6   3   4       52.60       58.22      3.55 o 
   7   3   4       98.17      113.53      4.98 o 
   8   3   4       84.71       82.33      4.61 o 
   9   3   4       23.08       23.45      3.31 o 
  10   3   4        0.01       -0.21      2.33 o 
  11   3   4        1.35        2.48      2.39 o 
 -12   4   4        7.12        3.73      3.16 o 
 -11   4   4        2.30        7.16      2.22 o 
 -10   4   4        2.49       -0.57      2.31 o 
  -9   4   4        5.64        6.55      2.20 o 
  -8   4   4      167.57      163.85      5.83 o 
  -7   4   4       35.74       34.46      3.18 o 
  -6   4   4       25.35       20.23      2.57 o 
  -5   4   4       27.76       22.95      2.42 o 
  -4   4   4      230.18      231.44      5.65 o 
  -3   4   4      587.59      613.65      8.46 o 
  -2   4   4      288.86      274.38      5.73 o 
  -1   4   4      168.87      150.05      4.20 o 
   0   4   4       16.44       16.54      1.74 o 
   1   4   4        0.00       -0.38      1.29 o 
   2   4   4      334.91      313.30      6.26 o 
   3   4   4        0.01        1.72      1.19 o 
   4   4   4      118.86      115.59      4.31 o 
   5   4   4       22.34       19.72      2.52 o 
   6   4   4      103.87      100.93      4.43 o 
   7   4   4        0.94       -0.47      1.86 o 
   8   4   4       13.76       18.18      2.50 o 
   9   4   4       22.68       20.71      3.16 o 
  10   4   4        9.37        7.63      2.69 o 
 -11   5   4        0.03       -2.31      2.31 o 
 -10   5   4        0.18        0.40      2.05 o 
  -9   5   4        4.34        0.36      2.48 o 
  -8   5   4        0.54        0.83      1.99 o 
  -7   5   4      139.21      135.33      5.50 o 
  -6   5   4      181.04      174.72      5.75 o 
  -5   5   4       19.91       26.16      2.52 o 
  -4   5   4       11.78       10.72      1.97 o 
  -3   5   4       80.76       78.03      3.55 o 
  -2   5   4       98.14       91.99      3.79 o 
  -1   5   4      253.72      249.45      5.90 o 
   0   5   4       47.90       47.70      2.78 o 
   1   5   4      305.80      294.14      6.33 o 
   2   5   4       48.78       52.98      3.10 o 
   3   5   4       91.44       78.45      3.68 o 
   4   5   4      168.57      175.73      5.45 o 
   5   5   4        4.19        4.47      1.89 o 
   6   5   4        2.47        5.51      1.99 o 
   7   5   4        3.94        5.36      1.99 o 
   8   5   4        4.75        5.53      2.20 o 
   9   5   4        0.16        4.47      2.14 o 
  10   5   4       21.26       29.89      3.43 o 
 -10   6   4        0.01       -1.72      2.14 o 
  -9   6   4        2.62        3.94      2.56 o 
  -8   6   4        3.82        7.75      2.44 o 
  -7   6   4       25.45       23.43      3.44 o 
  -6   6   4        0.45        4.60      1.72 o 
  -5   6   4       35.28       31.30      2.95 o 
  -4   6   4       11.83       12.33      2.27 o 
  -3   6   4      106.35      100.41      4.28 o 
  -2   6   4        9.73       10.81      1.80 o 
  -1   6   4       13.23       13.27      2.01 o 
   0   6   4       40.41       35.20      2.70 o 
   1   6   4       93.60       99.70      4.07 o 
   2   6   4       14.63       18.53      2.27 o 
   3   6   4      128.21      117.06      4.59 o 
   4   6   4       46.53       44.22      3.74 o 
   5   6   4       33.83       38.74      3.42 o 
   6   6   4        0.03       -1.97      1.97 o 
   7   6   4       34.13       35.40      3.73 o 
   8   6   4        3.02        1.78      2.08 o 
   9   6   4        0.42        3.66      2.16 o 
 -10   7   4        9.82       12.90      2.84 o 
  -9   7   4        0.10        0.00      2.14 o 
  -8   7   4        4.36        2.16      2.50 o 
  -7   7   4       28.85       26.08      3.48 o 
  -6   7   4       35.47       27.39      3.37 o 
  -5   7   4       43.08       48.39      3.48 o 
  -4   7   4       87.88       83.36      4.38 o 
  -3   7   4       24.94       22.29      2.74 o 
  -2   7   4        2.62        4.07      1.82 o 
  -1   7   4        5.96        3.88      1.61 o 
   0   7   4       13.19       18.12      2.56 o 
   1   7   4        0.97       -1.27      1.74 o 
   2   7   4        0.00       -1.76      1.76 o 
   3   7   4      111.80      112.62      5.09 o 
   4   7   4        0.09       -2.50      2.50 o 
   5   7   4       49.31       42.37      3.71 o 
   6   7   4        2.75        4.77      2.44 o 
   7   7   4        1.26        2.16      2.16 o 
   8   7   4        0.08        1.93      2.37 o 
   9   7   4        3.19        3.01      2.94 o 
  -9   8   4        1.96        3.22      2.54 o 
  -8   8   4        8.45        6.44      2.63 o 
  -7   8   4        3.14        2.20      2.25 o 
  -6   8   4        0.13        3.96      1.99 o 
  -5   8   4        2.24        2.67      2.03 o 
  -4   8   4       20.77       14.12      3.22 o 
  -3   8   4        0.67        0.17      1.93 o 
  -2   8   4        1.34        2.22      1.93 o 
  -1   8   4       58.34       56.84      3.95 o 
   0   8   4        3.19        5.99      1.99 o 
   1   8   4       38.29       36.96      3.37 o 
   2   8   4        4.02        5.91      1.80 o 
   3   8   4        4.57        4.60      2.14 o 
   4   8   4       35.81       34.17      3.63 o 
   5   8   4        1.34        0.00      2.46 o 
   6   8   4       35.94       32.45      3.58 o 
   7   8   4       14.72       18.76      3.22 o 
   8   8   4        0.31        0.47      2.44 o 
  -7   9   4        0.43       -0.44      1.99 o 
  -6   9   4       15.32       20.07      2.80 o 
  -5   9   4        1.69        6.97      2.37 o 
  -4   9   4        0.01        1.91      2.33 o 
  -3   9   4        0.42        0.36      1.93 o 
  -2   9   4       29.47       22.44      3.05 o 
  -1   9   4        0.00        0.72      2.27 o 
   0   9   4        0.24        1.44      2.16 o 
   1   9   4        0.53       -2.27      2.27 o 
   2   9   4        1.50       -2.39      2.39 o 
   3   9   4        2.94        1.72      2.37 o 
   4   9   4       11.38        8.98      2.88 o 
   5   9   4        1.71        2.10      2.29 o 
   6   9   4        0.18        2.44      1.95 o 
  -6  10   4        0.01        2.31      2.31 o 
  -5  10   4        5.60        8.66      3.05 o 
  -4  10   4        2.27        2.77      2.35 o 
  -3  10   4        0.11        3.96      2.22 o 
  -2  10   4        0.98        0.80      2.22 o 
  -1  10   4        0.87       -1.82      2.69 o 
   0  10   4       39.83       46.33      4.22 o 
   1  10   4       15.70       17.17      3.50 o 
   2  10   4        4.54        8.75      2.61 o 
   3  10   4        2.04       -1.29      2.73 o 
   4  10   4        0.02        1.99      2.35 o 
   5  10   4        4.66        7.20      2.67 o 
  -3  11   4        0.55        0.93      2.39 o 
  -2  11   4        0.86       -2.69      2.69 o 
  -1  11   4       23.84       20.01      3.92 o 
   0  11   4        0.09       -2.92      2.92 o 
   1  11   4       11.89        9.64      3.37 o 
   2  11   4        0.09        3.96      2.35 o 
 -12   1   5        0.19        4.24      2.27 o 
 -11   1   5        7.13        7.42      2.73 o 
 -10   1   5        3.96        5.06      2.01 o 
  -9   1   5       12.81       19.14      2.48 o 
  -8   1   5       33.30       34.09      2.91 o 
  -7   1   5        3.01        3.92      1.63 o 
  -6   1   5       21.26       16.29      2.14 o 
  -5   1   5       13.50       16.90      1.84 o 
  -4   1   5       78.91       84.55      3.32 o 
  -3   1   5        2.19        1.86      1.46 o 
  -2   1   5      133.19      131.91      3.75 o 
  -1   1   5        0.40        1.46      1.00 o 
   0   1   5       34.64       27.82      1.85 o 
   1   1   5      320.47      297.71      5.47 o 
   2   1   5      504.19      591.04      7.71 o 
   3   1   5      359.69      414.31      6.77 o 
   4   1   5       22.76       21.83      2.25 o 
   5   1   5      167.90      168.84      5.13 o 
   6   1   5        2.38        2.16      2.01 o 
   7   1   5      140.67      132.85      5.29 o 
   8   1   5       45.22       45.08      3.80 o 
   9   1   5       15.84       13.08      2.78 o 
  10   1   5       22.00       21.39      3.26 o 
  11   1   5        1.78        4.13      2.58 o 
 -12   2   5        0.39       -0.23      2.71 o 
 -11   2   5        5.69        4.70      2.90 o 
 -10   2   5        0.30        1.65      1.99 o 
  -9   2   5        4.60        1.99      2.16 o 
  -8   2   5       33.42       32.93      3.12 o 
  -7   2   5       96.22      106.91      4.41 o 
  -6   2   5        6.69        2.80      1.59 o 
  -5   2   5      199.99      204.35      5.36 o 
  -4   2   5       32.76       37.68      2.38 o 
  -3   2   5      280.15      307.68      5.85 o 
  -2   2   5        2.54        0.89      1.29 o 
  -1   2   5        0.21        3.01      1.19 o 
   0   2   5      479.99      495.58      7.18 o 
   1   2   5      152.31      143.92      4.01 o 
   2   2   5        0.04       -0.57      1.23 o 
   3   2   5       90.46       91.64      3.62 o 
   4   2   5       38.04       50.33      2.95 o 
   5   2   5       24.28       23.84      2.57 o 
   6   2   5      244.43      223.34      6.59 o 
   7   2   5       10.90       13.29      2.69 o 
   8   2   5       17.88       19.76      3.03 o 
   9   2   5        3.76        5.72      2.37 o 
  10   2   5        2.39        2.54      2.69 o 
  11   2   5        6.41       12.61      3.07 o 
 -12   3   5        3.94        7.20      2.50 o 
 -11   3   5        0.32        4.21      2.20 o 
 -10   3   5       12.37       15.24      2.73 o 
  -9   3   5        0.03        0.87      1.97 o 
  -8   3   5       37.41       38.70      3.48 o 
  -7   3   5        1.83        0.42      1.84 o 
  -6   3   5       28.65       34.54      2.65 o 
  -5   3   5        6.05        6.80      1.76 o 
  -4   3   5      669.63      709.15      9.47 o 
  -3   3   5       22.42       35.68      2.48 o 
  -2   3   5     1299.98     1346.67     12.39 o 
  -1   3   5       15.24       15.44      1.78 o 
   0   3   5       26.93       21.96      2.04 o 
   1   3   5      380.86      377.95      6.76 o 
   2   3   5      140.59      145.23      4.45 o 
   3   3   5       71.13       80.56      3.49 o 
   4   3   5        4.60        5.91      1.84 o 
   5   3   5        5.33        2.65      1.95 o 
   6   3   5      195.50      191.46      6.22 o 
   7   3   5        9.59        4.34      2.63 o 
   8   3   5      136.87      129.74      5.65 o 
   9   3   5       27.70       29.54      3.67 o 
  10   3   5        4.97        6.29      2.82 o 
 -11   4   5        2.05        0.00      2.63 o 
 -10   4   5        0.09        4.77      2.08 o 
  -9   4   5        1.97        2.90      2.05 o 
  -8   4   5       12.72       20.92      2.80 o 
  -7   4   5       75.83       95.14      4.44 o 
  -6   4   5       46.24       41.49      3.14 o 
  -5   4   5       11.94       11.68      2.01 o 
  -4   4   5       79.84       71.69      3.43 o 
  -3   4   5      116.33      121.45      4.37 o 
  -2   4   5       12.88        8.12      1.91 o 
  -1   4   5      123.82      122.06      4.23 o 
   0   4   5        0.02        1.78      1.36 o 
   1   4   5        1.27        0.87      1.42 o 
   2   4   5       36.76       31.42      2.57 o 
   3   4   5      182.81      172.48      5.33 o 
   4   4   5      150.14      136.56      4.89 o 
   5   4   5      256.33      242.67      6.82 o 
   6   4   5       19.17       19.19      2.73 o 
   7   4   5        0.07       -0.51      2.05 o 
   8   4   5        3.84        7.84      2.03 o 
   9   4   5       20.64       15.60      3.33 o 
  10   4   5       14.85       20.09      3.31 o 
 -11   5   5        3.72        5.51      2.69 o 
 -10   5   5        0.08        1.89      2.44 o 
  -9   5   5        1.68       -0.19      2.48 o 
  -8   5   5       16.93       21.30      3.12 o 
  -7   5   5      118.98      111.52      5.13 o 
  -6   5   5        0.07       -0.59      1.80 o 
  -5   5   5       67.94       65.32      3.66 o 
  -4   5   5        1.08       -0.25      1.67 o 
  -3   5   5        3.00        2.86      1.61 o 
  -2   5   5       10.22        7.42      1.72 o 
  -1   5   5       12.97       13.54      1.89 o 
   0   5   5        0.20       -1.36      1.36 o 
   1   5   5        2.27        7.73      1.93 o 
   2   5   5      267.10      246.82      6.43 o 
   3   5   5       43.39       40.72      3.18 o 
   4   5   5       29.29       25.58      2.72 o 
   5   5   5        2.63        3.37      2.08 o 
   6   5   5       36.77       39.59      3.22 o 
   7   5   5        8.04        8.86      2.58 o 
   8   5   5        0.50        4.55      2.20 o 
   9   5   5        6.29        4.98      2.52 o 
 -10   6   5        5.26        3.58      2.88 o 
  -9   6   5       40.29       44.66      4.29 o 
  -8   6   5        3.07        6.63      2.82 o 
  -7   6   5       18.07       14.22      2.78 o 
  -6   6   5        0.03        0.66      1.74 o 
  -5   6   5        0.03        4.45      1.63 o 
  -4   6   5       27.42       25.96      2.69 o 
  -3   6   5        2.68        2.63      1.95 o 
  -2   6   5        0.54       -0.68      1.48 o 
  -1   6   5       21.11       21.12      2.42 o 
   0   6   5        0.50        0.28      1.57 o 
   1   6   5      131.76      127.55      5.03 o 
   2   6   5       45.05       44.73      3.40 o 
   3   6   5       28.35       28.44      2.84 o 
   4   6   5       68.53       65.62      4.00 o 
   5   6   5       81.89       98.54      4.89 o 
   6   6   5        0.41        4.13      2.05 o 
   7   6   5        0.15       -2.27      2.27 o 
   8   6   5        2.82        3.16      2.29 o 
   9   6   5        4.16        8.71      2.82 o 
  -9   7   5        1.81       -1.99      2.63 o 
  -8   7   5        2.77        5.34      2.33 o 
  -7   7   5        0.01        0.00      2.20 o 
  -6   7   5        1.43       -0.89      2.37 o 
  -5   7   5        8.67        6.10      2.08 o 
  -4   7   5        2.16       -2.25      2.25 o 
  -3   7   5        4.31       -0.47      1.93 o 
  -2   7   5        9.42        7.59      1.80 o 
  -1   7   5       52.58       54.64      3.57 o 
   0   7   5        1.83       -1.36      2.10 o 
   1   7   5       28.49       28.72      2.99 o 
   2   7   5       52.01       48.98      3.72 o 
   3   7   5       26.42       24.77      3.16 o 
   4   7   5       75.97       82.89      4.68 o 
   5   7   5        1.23        0.74      2.18 o 
   6   7   5        5.89       13.71      2.65 o 
   7   7   5        1.19        1.25      2.31 o 
   8   7   5        2.27        5.21      2.48 o 
  -8   8   5        3.04        0.44      2.65 o 
  -7   8   5        0.18       -2.37      2.37 o 
  -6   8   5        0.45       -1.38      2.31 o 
  -5   8   5        7.31       17.86      2.61 o 
  -4   8   5       20.49       22.17      2.88 o 
  -3   8   5        0.00        0.00      2.05 o 
  -2   8   5       12.97       13.65      2.37 o 
  -1   8   5        0.34        2.37      1.72 o 
   0   8   5       35.11       36.40      3.42 o 
   1   8   5        1.49       -1.72      2.25 o 
   2   8   5       20.83       23.76      2.82 o 
   3   8   5        0.40        0.72      2.12 o 
   4   8   5        0.29        2.29      2.10 o 
   5   8   5        6.45        5.44      2.63 o 
   6   8   5        6.98        8.14      2.69 o 
   7   8   5        1.65        2.73      2.44 o 
  -7   9   5        0.04        2.31      2.44 o 
  -6   9   5        0.00       -2.18      2.35 o 
  -5   9   5        0.93        2.71      2.94 o 
  -4   9   5        1.38       -2.35      2.35 o 
  -3   9   5        0.25       -0.19      2.08 o 
  -2   9   5       33.82       39.88      3.54 o 
  -1   9   5        0.55       -2.41      2.41 o 
   0   9   5        6.17        6.27      2.44 o 
   1   9   5        3.58        7.31      2.33 o 
   2   9   5        2.02        3.94      2.12 o 
   3   9   5        0.01       -2.41      2.41 o 
   4   9   5        6.09        3.18      2.78 o 
   5   9   5        3.17        1.10      2.92 o 
  -5  10   5        0.31        0.70      2.44 o 
  -4  10   5        4.91        4.47      2.41 o 
  -3  10   5        0.13        0.00      2.20 o 
  -2  10   5        0.79       -1.72      2.61 o 
  -1  10   5        0.00        0.64      2.52 o 
   0  10   5       13.72       16.21      3.60 o 
   1  10   5        6.26       11.00      2.61 o 
   2  10   5        1.30        4.17      2.41 o 
   3  10   5        7.41       13.56      2.78 o 
 -12   0   6        3.17        4.62      2.29 o 
 -11   0   6        1.56        0.42      2.14 o 
 -10   0   6        0.66        4.77      2.39 o 
  -9   0   6       97.54       95.32      5.11 o 
  -8   0   6       50.77       44.12      3.29 o 
  -7   0   6       10.48       11.91      2.33 o 
  -6   0   6       32.66       24.70      2.36 o 
  -5   0   6       77.33       85.94      3.83 o 
  -4   0   6        0.10       -0.44      1.23 o 
  -3   0   6        6.26        5.47      1.44 o 
  -2   0   6       47.94       46.52      2.53 o 
  -1   0   6      318.01      342.49      6.15 o 
   0   0   6      333.51      373.15      6.65 o 
   1   0   6      455.43      576.49      8.05 o 
   2   0   6      230.62      269.56      5.95 o 
   3   0   6       32.04       44.14      2.80 o 
   4   0   6        2.96       -0.87      1.67 o 
   5   0   6       54.93       56.55      3.50 o 
   6   0   6       24.99       27.61      3.10 o 
   7   0   6        1.09        2.99      2.39 o 
   8   0   6       21.18       31.23      3.50 o 
   9   0   6        1.87        2.82      2.39 o 
  10   0   6        5.22        3.77      3.26 o 
 -12   1   6        2.15        2.33      2.46 o 
 -11   1   6        0.08        0.42      2.27 o 
 -10   1   6        5.15        8.62      2.33 o 
  -9   1   6       14.43        9.03      2.67 o 
  -8   1   6        7.87        8.50      2.31 o 
  -7   1   6       47.94       37.13      3.16 o 
  -6   1   6       14.01       11.49      2.10 o 
  -5   1   6        0.34       -1.19      1.67 o 
  -4   1   6      155.35      151.59      4.60 o 
  -3   1   6      204.98      220.85      5.32 o 
  -2   1   6      356.75      346.64      6.59 o 
  -1   1   6        0.14        1.00      1.19 o 
   0   1   6      510.49      543.97      8.04 o 
   1   1   6      379.14      402.98      7.06 o 
   2   1   6      455.99      483.10      7.65 o 
   3   1   6       36.15       38.55      2.70 o 
   4   1   6       18.30       21.41      2.44 o 
   5   1   6       27.42       30.73      2.80 o 
   6   1   6      388.23      369.04      8.61 o 
   7   1   6      362.83      345.38      8.79 o 
   8   1   6      175.20      176.29      6.59 o 
   9   1   6       19.05       14.39      3.29 o 
  10   1   6       38.61       35.57      4.50 o 
 -11   2   6       12.16       12.88      2.88 o 
 -10   2   6        3.69        5.87      2.58 o 
  -9   2   6        0.06        1.95      1.89 o 
  -8   2   6       68.62       74.90      4.40 o 
  -7   2   6       45.41       46.11      3.33 o 
  -6   2   6        2.64        6.19      1.80 o 
  -5   2   6       13.14       17.74      2.25 o 
  -4   2   6       82.88       81.27      3.64 o 
  -3   2   6       61.44       69.00      3.27 o 
  -2   2   6       50.89       58.44      2.93 o 
  -1   2   6        3.42        4.75      1.55 o 
   0   2   6      207.84      207.97      5.22 o 
   1   2   6        0.06       -0.11      1.25 o 
   2   2   6        0.05        2.14      1.29 o 
   3   2   6        9.52        6.61      1.86 o 
   4   2   6      116.13      110.46      4.67 o 
   5   2   6      262.06      255.70      6.89 o 
   6   2   6       20.58       14.90      3.07 o 
   7   2   6        2.05       -2.48      2.48 o 
   8   2   6       75.89       61.90      4.57 o 
   9   2   6        1.44        0.61      2.69 o 
  10   2   6        0.39       -0.44      2.52 o 
 -11   3   6        0.05        0.44      2.25 o 
 -10   3   6        0.00       -0.59      2.54 o 
  -9   3   6        3.53       -0.91      2.20 o 
  -8   3   6       95.05      101.17      5.02 o 
  -7   3   6        0.16        1.55      1.82 o 
  -6   3   6       20.58       20.91      2.52 o 
  -5   3   6        4.15        7.33      1.59 o 
  -4   3   6        2.14        0.13      1.89 o 
  -3   3   6       13.65       14.75      2.01 o 
  -2   3   6       29.17       25.04      2.14 o 
  -1   3   6       90.15       86.69      3.58 o 
   0   3   6       32.64       29.61      2.36 o 
   1   3   6        3.67        4.11      1.72 o 
   2   3   6      165.28      156.01      5.00 o 
   3   3   6      133.54      124.15      4.72 o 
   4   3   6       98.85      100.39      4.47 o 
   5   3   6      150.45      151.76      5.61 o 
   6   3   6      243.13      279.62      7.80 o 
   7   3   6        7.84        6.36      2.97 o 
   8   3   6       51.01       49.31      4.29 o 
   9   3   6        1.73        4.89      2.27 o 
  10   3   6       32.84       32.21      4.35 o 
 -11   4   6        0.18       -1.84      2.50 o 
 -10   4   6        7.84        7.97      2.58 o 
  -9   4   6       45.73       46.20      3.97 o 
  -8   4   6       36.67       37.27      3.65 o 
  -7   4   6        9.89       11.04      2.39 o 
  -6   4   6       66.47       47.34      3.55 o 
  -5   4   6       22.45       21.73      2.48 o 
  -4   4   6      178.39      169.67      5.47 o 
  -3   4   6       10.00        3.64      1.70 o 
  -2   4   6       55.92       51.49      3.17 o 
  -1   4   6       11.78       14.07      1.84 o 
   0   4   6        7.67        9.32      1.70 o 
   1   4   6        2.72        4.83      1.67 o 
   2   4   6       47.30       44.53      3.23 o 
   3   4   6       31.95       25.42      2.82 o 
   4   4   6       71.44       70.38      3.93 o 
   5   4   6      214.80      209.36      6.85 o 
   6   4   6       40.30       43.69      4.05 o 
   7   4   6       21.29       16.71      3.12 o 
   8   4   6        3.74        6.08      2.44 o 
   9   4   6        4.55       -1.10      2.78 o 
 -10   5   6        0.13       -2.54      2.54 o 
  -9   5   6       17.87       16.47      3.14 o 
  -8   5   6        0.59        3.56      2.16 o 
  -7   5   6       24.39       28.16      3.01 o 
  -6   5   6       70.44       57.78      4.17 o 
  -5   5   6       78.52       85.17      4.34 o 
  -4   5   6      102.41       93.23      4.49 o 
  -3   5   6       32.54       24.04      2.55 o 
  -2   5   6        8.89        9.26      2.01 o 
  -1   5   6       54.02       50.64      3.57 o 
   0   5   6      143.31      120.66      4.91 o 
   1   5   6      163.51      165.36      5.58 o 
   2   5   6        1.28        2.12      1.97 o 
   3   5   6      437.79      448.52      8.76 o 
   4   5   6       29.94       28.68      2.99 o 
   5   5   6       36.16       32.73      3.37 o 
   6   5   6       12.41       17.61      2.92 o 
   7   5   6        5.47        3.73      2.31 o 
   8   5   6        4.56        1.93      2.58 o 
   9   5   6        0.66        1.86      2.44 o 
  -9   6   6        4.44        4.77      2.52 o 
  -8   6   6       10.13       12.86      3.07 o 
  -7   6   6       32.02       23.24      3.33 o 
  -6   6   6        1.47        0.17      2.08 o 
  -5   6   6       47.43       49.99      3.67 o 
  -4   6   6        0.43       -1.74      2.10 o 
  -3   6   6        0.81        1.53      1.61 o 
  -2   6   6       22.84       14.42      2.52 o 
  -1   6   6       23.89       19.57      2.54 o 
   0   6   6       98.88       93.76      4.43 o 
   1   6   6        9.76        7.97      2.33 o 
   2   6   6      184.73      181.90      6.33 o 
   3   6   6      107.87      108.93      5.13 o 
   4   6   6       19.22       22.28      2.93 o 
   5   6   6        3.03        2.73      2.01 o 
   6   6   6        1.84       -2.44      2.44 o 
   7   6   6        0.73       -0.42      2.39 o 
   8   6   6        1.48        1.12      2.48 o 
  -9   7   6        0.48        0.47      2.63 o 
  -8   7   6        0.00        0.21      2.33 o 
  -7   7   6        0.10       -0.61      1.97 o 
  -6   7   6        0.55        0.95      2.03 o 
  -5   7   6        2.18       -0.19      2.03 o 
  -4   7   6        8.91       10.81      2.44 o 
  -3   7   6       74.60       76.32      4.36 o 
  -2   7   6        6.49        3.14      2.12 o 
  -1   7   6       20.13       17.68      2.71 o 
   0   7   6       10.00        6.57      2.56 o 
   1   7   6       20.85       24.38      2.99 o 
   2   7   6       47.09       49.54      3.78 o 
   3   7   6       51.93       59.57      4.25 o 
   4   7   6        4.60        6.19      2.73 o 
   5   7   6        3.93        1.00      2.78 o 
   6   7   6        6.50       -0.42      2.71 o 
   7   7   6        0.19       -0.91      2.73 o 
  -7   8   6        1.11       -1.78      2.80 o 
  -6   8   6        1.10        1.67      2.14 o 
  -5   8   6       11.40       16.02      2.97 o 
  -4   8   6        0.00       -2.25      2.25 o 
  -3   8   6        0.29        0.57      2.08 o 
  -2   8   6        1.69        3.11      2.20 o 
  -1   8   6        2.13        3.83      2.16 o 
   0   8   6       29.02       28.93      3.46 o 
   1   8   6       26.01       37.32      3.35 o 
   2   8   6       39.79       46.67      3.99 o 
   3   8   6       27.07       34.10      3.77 o 
   4   8   6        1.74        5.97      2.56 o 
   5   8   6        0.42       -0.42      2.16 o 
   6   8   6        1.90        2.05      2.61 o 
  -6   9   6       11.12       16.12      3.37 o 
  -5   9   6        0.00        1.10      2.35 o 
  -4   9   6        3.08        1.27      2.10 o 
  -3   9   6       14.56       10.19      2.84 o 
  -2   9   6       11.22       12.69      3.18 o 
  -1   9   6        0.61       -1.63      2.52 o 
   0   9   6        4.09        2.03      2.27 o 
   1   9   6        1.68        3.71      2.37 o 
   2   9   6       17.67       17.72      3.35 o 
   3   9   6        1.94        5.21      2.44 o 
   4   9   6        0.27        1.12      2.65 o 
  -3  10   6        0.25        4.38      2.27 o 
  -2  10   6        2.18        4.55      2.80 o 
  -1  10   6       12.74       12.21      3.58 o 
   0  10   6       22.32       26.07      3.65 o 
   1  10   6        0.00        2.99      2.52 o 
   2  10   6        0.23        1.86      2.46 o 
 -11   1   7        0.18        2.25      2.50 o 
 -10   1   7        1.82        5.13      2.37 o 
  -9   1   7        3.96        5.44      2.50 o 
  -8   1   7        3.34        1.04      2.18 o 
  -7   1   7        0.35       -1.89      2.05 o 
  -6   1   7       43.60       44.92      3.44 o 
  -5   1   7       87.77       84.31      4.11 o 
  -4   1   7      161.89      164.70      5.24 o 
  -3   1   7      222.90      222.13      5.73 o 
  -2   1   7       74.03       67.63      3.19 o 
  -1   1   7        0.13       -0.13      1.46 o 
   0   1   7        0.60       -1.06      1.63 o 
   1   1   7       94.35       95.38      3.98 o 
   2   1   7       25.03       25.05      2.69 o 
   3   1   7        3.46        6.46      1.95 o 
   4   1   7       32.37       31.53      2.78 o 
   5   1   7       36.39       31.25      3.14 o 
   6   1   7       21.33       22.90      3.03 o 
   7   1   7        3.95        5.36      2.25 o 
   8   1   7        8.95        5.87      2.84 o 
   9   1   7        0.25        1.55      2.37 o 
 -11   2   7        1.55        4.55      2.52 o 
 -10   2   7        4.04        8.54      2.65 o 
  -9   2   7       12.54       11.27      2.88 o 
  -8   2   7        7.24        8.07      2.56 o 
  -7   2   7       36.29       33.37      3.14 o 
  -6   2   7        5.14        2.69      2.14 o 
  -5   2   7        8.13        9.81      2.01 o 
  -4   2   7       13.48        9.39      1.91 o 
  -3   2   7       25.75       28.08      2.67 o 
  -2   2   7       15.91       15.60      2.20 o 
  -1   2   7      170.85      147.76      4.86 o 
   0   2   7      107.24      117.87      4.37 o 
   1   2   7       11.65       15.22      2.08 o 
   2   2   7        3.49        4.72      1.82 o 
   3   2   7        8.57        7.63      1.78 o 
   4   2   7       38.52       42.48      3.40 o 
   5   2   7       82.26       81.50      4.78 o 
   6   2   7        3.94        5.72      2.10 o 
   7   2   7       16.34       15.28      3.22 o 
   8   2   7        4.97        3.09      2.58 o 
   9   2   7        0.29        0.00      2.58 o 
 -11   3   7        3.65        5.85      2.75 o 
 -10   3   7       18.82       20.18      3.31 o 
  -9   3   7       35.61       36.14      3.69 o 
  -8   3   7       41.83       38.60      3.90 o 
  -7   3   7        1.49        3.54      1.95 o 
  -6   3   7       23.31       22.39      2.97 o 
  -5   3   7       69.99       70.46      4.14 o 
  -4   3   7        0.00        1.25      1.57 o 
  -3   3   7      135.61      115.72      4.48 o 
  -2   3   7      303.11      297.90      6.96 o 
  -1   3   7      501.09      493.27      8.58 o 
   0   3   7      255.78      238.97      6.36 o 
   1   3   7        0.97        3.58      1.91 o 
   2   3   7       82.47       71.69      3.98 o 
   3   3   7      146.85      143.86      5.33 o 
   4   3   7       20.14       19.36      2.76 o 
   5   3   7      405.59      402.05      9.45 o 
   6   3   7      200.72      178.03      6.86 o 
   7   3   7        0.39       -1.57      2.16 o 
   8   3   7        0.24        4.66      2.05 o 
   9   3   7        0.94        5.76      2.54 o 
 -10   4   7        4.56        3.79      2.73 o 
  -9   4   7       38.92       45.33      4.48 o 
  -8   4   7        0.11        2.29      2.18 o 
  -7   4   7       26.59       16.48      3.29 o 
  -6   4   7       94.91      116.19      5.13 o 
  -5   4   7       31.56       30.08      3.20 o 
  -4   4   7       99.92       90.87      4.60 o 
  -3   4   7        1.05       -1.78      1.78 o 
  -2   4   7        6.63        8.47      1.91 o 
  -1   4   7        0.46       -0.97      1.82 o 
   0   4   7       34.69       32.36      2.99 o 
   1   4   7      132.65      139.57      5.31 o 
   2   4   7        0.24        1.31      2.08 o 
   3   4   7       34.48       31.84      3.25 o 
   4   4   7      162.85      162.08      6.06 o 
   5   4   7        1.24       -1.93      2.65 o 
   6   4   7        4.45        1.69      2.58 o 
   7   4   7       12.84       12.82      2.75 o 
   8   4   7        4.38        4.41      2.61 o 
 -10   5   7        0.08       -0.23      2.48 o 
  -9   5   7        8.15        5.85      3.16 o 
  -8   5   7        6.17        9.66      2.56 o 
  -7   5   7       32.21       22.59      3.33 o 
  -6   5   7        0.19        4.24      1.78 o 
  -5   5   7        8.50        9.37      2.44 o 
  -4   5   7      197.12      198.99      6.63 o 
  -3   5   7        0.03       -1.23      1.67 o 
  -2   5   7       17.24       11.00      2.54 o 
  -1   5   7       18.74       22.13      2.71 o 
   0   5   7       68.23       60.95      3.76 o 
   1   5   7      584.44      641.66     10.69 o 
   2   5   7       61.37       50.87      3.87 o 
   3   5   7       11.24       12.10      2.90 o 
   4   5   7       93.91       92.92      4.98 o 
   5   5   7       32.54       36.33      3.80 o 
   6   5   7        2.67        0.80      2.41 o 
   7   5   7       15.40       18.44      3.41 o 
   8   5   7       23.92       32.14      3.84 o 
  -9   6   7        2.89       -1.38      2.65 o 
  -8   6   7        0.21        3.22      2.14 o 
  -7   6   7        2.10        4.64      2.41 o 
  -6   6   7        5.83        8.37      2.39 o 
  -5   6   7       59.17       54.72      4.14 o 
  -4   6   7        3.05        1.21      2.16 o 
  -3   6   7        1.66       -1.19      2.25 o 
  -2   6   7        3.24        3.62      2.25 o 
  -1   6   7       25.62       26.36      3.18 o 
   0   6   7        0.00        3.28      2.10 o 
   1   6   7       12.75       14.73      2.61 o 
   2   6   7        2.87        3.11      2.54 o 
   3   6   7       43.30       49.27      4.05 o 
   4   6   7        4.46        1.69      2.41 o 
   5   6   7        0.07       -0.40      2.27 o 
   6   6   7        1.66        4.68      2.54 o 
   7   6   7        0.37        1.14      2.61 o 
  -8   7   7        3.43        2.08      2.67 o 
  -7   7   7        0.04        4.55      2.41 o 
  -6   7   7        0.51       -0.40      2.39 o 
  -5   7   7       21.72       21.26      3.26 o 
  -4   7   7       51.26       46.70      3.80 o 
  -3   7   7       19.59       20.27      2.90 o 
  -2   7   7        1.93        3.43      1.89 o 
  -1   7   7        3.15        4.68      1.89 o 
   0   7   7       22.79       19.89      2.95 o 
   1   7   7      121.63      140.01      5.98 o 
   2   7   7       70.85       66.34      4.78 o 
   3   7   7       39.56       38.17      3.95 o 
   4   7   7        6.50        6.76      2.71 o 
   5   7   7        3.18        5.17      2.48 o 
   6   7   7        1.57        1.59      2.92 o 
  -6   8   7        0.11        2.69      2.12 o 
  -5   8   7        4.43        4.72      2.39 o 
  -4   8   7        3.50        1.86      2.52 o 
  -3   8   7        3.82        4.45      2.56 o 
  -2   8   7        9.53        7.78      2.31 o 
  -1   8   7       17.64       19.22      2.99 o 
   0   8   7       16.93       18.31      3.33 o 
   1   8   7        0.32        3.03      2.35 o 
   2   8   7        1.47        5.59      2.88 o 
   3   8   7        1.90       -2.99      2.99 o 
   4   8   7        0.06       -1.57      2.25 o 
   5   8   7        1.62        1.63      2.63 o 
  -4   9   7        0.62        2.29      2.35 o 
  -3   9   7        2.92        2.90      2.63 o 
  -2   9   7        4.70        7.92      2.69 o 
  -1   9   7        7.77       10.06      2.97 o 
   0   9   7        0.65        3.07      2.37 o 
   1   9   7        1.32       -1.12      2.99 o 
   2   9   7        0.13        3.18      2.31 o 
 -10   0   8        1.96        0.00      2.69 o 
  -9   0   8        0.83        1.42      2.67 o 
  -8   0   8       59.17       60.71      4.52 o 
  -7   0   8        4.72        8.86      1.93 o 
  -6   0   8       64.30       60.55      4.40 o 
  -5   0   8        0.19       -2.16      2.16 o 
  -4   0   8        2.57        2.33      2.35 o 
  -3   0   8      150.55      140.95      5.19 o 
  -2   0   8      260.35      246.74      6.46 o 
  -1   0   8       65.97       69.86      3.76 o 
   0   0   8       75.60       70.13      3.85 o 
   1   0   8       50.92       49.78      3.33 o 
   2   0   8       79.70       89.08      4.21 o 
   3   0   8        5.94        9.24      2.29 o 
   4   0   8       25.19       21.44      3.05 o 
   5   0   8       10.28       10.85      2.69 o 
   6   0   8       87.16       84.38      5.06 o 
   7   0   8       11.66        8.56      3.07 o 
   8   0   8        2.36        1.99      2.84 o 
 -10   1   8       45.12       48.99      4.43 o 
  -9   1   8       18.30       17.91      3.43 o 
  -8   1   8        0.45       -2.52      2.52 o 
  -7   1   8       10.14        6.12      2.78 o 
  -6   1   8        6.97        6.23      2.54 o 
  -5   1   8      442.69      450.59      9.39 o 
  -4   1   8      326.51      319.80      7.77 o 
  -3   1   8      311.00      301.95      7.23 o 
  -2   1   8      200.36      192.41      5.91 o 
  -1   1   8       63.29       60.52      3.38 o 
   0   1   8       35.14       30.28      2.76 o 
   1   1   8        2.87        4.26      1.91 o 
   2   1   8      308.25      296.18      7.55 o 
   3   1   8       46.37       35.45      3.23 o 
   4   1   8      105.79      103.63      4.98 o 
   5   1   8        0.03       -2.29      2.44 o 
   6   1   8       13.04       10.45      2.65 o 
   7   1   8        2.52        0.83      2.39 o 
   8   1   8        0.38        2.22      2.48 o 
 -10   2   8       34.53       33.42      4.22 o 
  -9   2   8       11.83        5.81      3.20 o 
  -8   2   8        0.00       -0.76      2.27 o 
  -7   2   8        6.72        6.44      2.35 o 
  -6   2   8       41.76       50.65      3.69 o 
  -5   2   8       35.78       38.00      3.16 o 
  -4   2   8       38.43       41.70      3.42 o 
  -3   2   8       16.94       12.68      2.37 o 
  -2   2   8        0.00       -0.28      1.76 o 
  -1   2   8       14.05       15.71      2.23 o 
   0   2   8        9.80       14.26      1.93 o 
   1   2   8       76.61       76.20      4.02 o 
   2   2   8       29.40       25.79      3.12 o 
   3   2   8        0.07        0.17      2.03 o 
   4   2   8        4.66        3.37      2.46 o 
   5   2   8        5.42        2.16      2.50 o 
   6   2   8        4.62        4.83      2.48 o 
   7   2   8       27.33       19.23      3.48 o 
   8   2   8        0.07        2.27      2.33 o 
 -10   3   8        0.00        0.47      2.73 o 
  -9   3   8       23.37       -2.35      2.57 o 
  -8   3   8       30.55       42.84      3.63 o 
  -7   3   8       42.83       43.54      3.97 o 
  -6   3   8       32.86       35.49      3.27 o 
  -5   3   8       45.08       36.59      3.59 o 
  -4   3   8        1.76        2.84      1.89 o 
  -3   3   8       35.61       37.62      3.06 o 
  -2   3   8      182.53      174.31      5.77 o 
  -1   3   8      220.70      217.20      6.38 o 
   0   3   8      245.80      236.12      7.03 o 
   1   3   8       11.21       13.12      2.52 o 
   2   3   8        5.65        6.63      2.08 o 
   3   3   8       35.24       34.62      3.35 o 
   4   3   8        1.38        4.72      2.25 o 
   5   3   8        0.40        1.86      1.97 o 
   6   3   8       10.23        7.99      2.63 o 
   7   3   8        0.02        0.42      2.50 o 
   8   3   8        3.12        4.41      2.90 o 
  -9   4   8       17.79       19.73      3.31 o 
  -8   4   8        2.70        1.65      2.69 o 
  -7   4   8       12.18       12.02      3.01 o 
  -6   4   8       74.18       83.82      4.89 o 
  -5   4   8        0.32       -1.04      2.20 o 
  -4   4   8        6.97        3.98      2.22 o 
  -3   4   8        2.44        2.73      1.97 o 
  -2   4   8       52.34       49.56      3.57 o 
  -1   4   8        4.96        5.19      1.99 o 
   0   4   8       24.84       23.43      2.99 o 
   1   4   8       93.31       89.67      4.81 o 
   2   4   8       51.30       54.50      4.10 o 
   3   4   8       18.73       20.92      3.20 o 
   4   4   8       46.91       52.42      4.29 o 
   5   4   8        0.73       -2.52      2.52 o 
   6   4   8        2.78       -0.83      2.52 o 
   7   4   8        0.17        4.24      2.63 o 
  -9   5   8        0.98        0.70      2.58 o 
  -8   5   8        1.80        1.53      2.67 o 
  -7   5   8       14.33        8.79      3.09 o 
  -6   5   8       66.63       63.84      4.57 o 
  -5   5   8       12.93       10.51      2.73 o 
  -4   5   8       11.15       10.64      2.31 o 
  -3   5   8        2.82       -0.87      2.12 o 
  -2   5   8        1.28        0.85      2.12 o 
  -1   5   8        0.44       -1.36      2.20 o 
   0   5   8      158.79      158.29      6.31 o 
   1   5   8       68.09       64.63      4.33 o 
   2   5   8        0.01        2.31      2.10 o 
   3   5   8       27.97       28.01      3.60 o 
   4   5   8      144.24      156.68      6.54 o 
   5   5   8        3.11        6.59      2.50 o 
   6   5   8        1.34        0.87      2.50 o 
  -8   6   8       13.51        5.09      3.33 o 
  -7   6   8       11.44       18.75      2.99 o 
  -6   6   8        8.66       11.59      2.75 o 
  -5   6   8        6.15        5.55      2.42 o 
  -4   6   8        3.00        2.10      2.41 o 
  -3   6   8        1.62        3.16      2.22 o 
  -2   6   8        7.26        7.14      2.03 o 
  -1   6   8        5.36        2.92      2.39 o 
   0   6   8        4.03        7.69      2.46 o 
   1   6   8       41.32       35.86      3.90 o 
   2   6   8       27.37       35.31      3.56 o 
   3   6   8       85.00       94.58      5.29 o 
   4   6   8        3.03        0.42      2.71 o 
   5   6   8        2.70        7.90      2.52 o 
   6   6   8        0.71       -2.56      2.86 o 
  -7   7   8        5.87        1.63      2.75 o 
  -6   7   8        5.12        3.35      2.82 o 
  -5   7   8        1.54       -1.50      2.50 o 
  -4   7   8       18.02       14.29      2.92 o 
  -3   7   8        0.11       -0.40      2.56 o 
  -2   7   8        0.05       -2.52      2.52 o 
  -1   7   8        2.14        2.97      2.31 o 
   0   7   8        5.66        9.96      2.50 o 
   1   7   8        9.49        9.11      2.73 o 
   2   7   8        0.36        3.11      2.63 o 
   3   7   8        0.93        0.00      2.69 o 
   4   7   8        0.11       -1.78      2.67 o 
  -5   8   8        0.05       -0.93      2.50 o 
  -4   8   8        0.23       -2.03      2.16 o 
  -3   8   8        0.54        0.21      2.22 o 
  -2   8   8        3.21        4.55      2.41 o 
  -1   8   8        5.74        8.64      2.63 o 
   0   8   8        3.11        2.39      2.71 o 
   1   8   8       32.21       42.60      4.11 o 
   2   8   8       42.50       53.55      4.84 o 
   3   8   8       12.45       13.26      3.31 o 
  -9   1   9        0.17        0.66      2.27 o 
  -8   1   9        0.56       -0.42      2.25 o 
  -7   1   9        0.00        0.38      2.44 o 
  -6   1   9       86.71       86.08      5.19 o 
  -5   1   9       37.42       39.12      3.67 o 
  -4   1   9        2.47        2.18      2.05 o 
  -3   1   9       48.71       45.32      3.48 o 
  -2   1   9       36.25       34.60      3.33 o 
  -1   1   9        0.50        0.95      1.82 o 
   0   1   9       36.27       25.91      3.42 o 
   1   1   9       15.30       12.48      2.63 o 
   2   1   9        0.01        1.36      2.33 o 
   3   1   9        1.51        1.42      2.52 o 
   4   1   9       54.28       58.51      4.31 o 
   5   1   9        4.16        3.98      2.90 o 
   6   1   9        2.11        3.81      2.39 o 
   7   1   9        0.97        6.14      2.65 o 
  -9   2   9        4.86       10.36      2.50 o 
  -8   2   9        1.17       -2.61      2.61 o 
  -7   2   9        8.18        8.31      2.65 o 
  -6   2   9        2.13       -0.19      2.50 o 
  -5   2   9       15.72       15.51      3.09 o 
  -4   2   9       57.21       66.80      4.40 o 
  -3   2   9       96.28       93.99      4.57 o 
  -2   2   9        1.52       -1.14      1.95 o 
  -1   2   9        0.55        1.31      2.20 o 
   0   2   9      100.13      112.90      5.36 o 
   1   2   9        4.16        1.33      2.16 o 
   2   2   9       43.02       48.02      3.67 o 
   3   2   9       10.11        9.98      2.67 o 
   4   2   9        0.72        2.29      2.39 o 
   5   2   9       25.88       25.12      3.54 o 
   6   2   9        7.72        7.56      3.03 o 
   7   2   9        8.00       14.34      3.18 o 
  -9   3   9       15.10       16.89      3.31 o 
  -8   3   9        0.35        1.29      2.44 o 
  -7   3   9       15.14       20.22      3.09 o 
  -6   3   9       30.38       37.54      3.58 o 
  -5   3   9       21.64       21.96      3.20 o 
  -4   3   9       10.71       13.33      2.56 o 
  -3   3   9        1.15       -1.74      2.10 o 
  -2   3   9        3.64        5.95      2.16 o 
  -1   3   9      206.69      214.80      7.06 o 
   0   3   9        2.03        3.41      2.35 o 
   1   3   9      114.33      110.23      5.13 o 
   2   3   9        4.65        5.04      2.14 o 
   3   3   9       31.39       32.66      3.71 o 
   4   3   9       13.78       14.58      2.95 o 
   5   3   9       18.32       12.31      3.18 o 
   6   3   9       15.68       16.21      2.99 o 
  -8   4   9        2.15       -1.36      2.71 o 
  -7   4   9       33.09       42.78      4.11 o 
  -6   4   9       31.62       29.31      3.84 o 
  -5   4   9       31.59       41.16      4.03 o 
  -4   4   9        2.25        0.19      2.14 o 
  -3   4   9        7.15        6.91      2.65 o 
  -2   4   9        8.05        9.13      2.69 o 
  -1   4   9       21.33       22.30      3.20 o 
   0   4   9      197.00      197.65      7.07 o 
   1   4   9       77.57       77.89      5.02 o 
   2   4   9       43.73       45.92      4.10 o 
   3   4   9        7.86        1.19      2.58 o 
   4   4   9        3.25        2.05      2.88 o 
   5   4   9       31.88       34.33      3.77 o 
   6   4   9       13.78        9.92      3.26 o 
  -7   5   9        8.97       12.29      2.80 o 
  -6   5   9        6.00       -1.06      2.82 o 
  -5   5   9        8.69        6.12      3.01 o 
  -4   5   9       11.48       10.28      3.01 o 
  -3   5   9       10.41       16.38      2.63 o 
  -2   5   9       12.11        7.42      2.69 o 
  -1   5   9        1.99        3.79      2.33 o 
   0   5   9       10.67        9.15      2.99 o 
   1   5   9       14.78        4.66      3.16 o 
   2   5   9        8.97        2.61      2.82 o 
   3   5   9        0.26        2.48      2.54 o 
   4   5   9       31.86       37.94      4.05 o 
   5   5   9        1.68        0.00      2.84 o 
  -6   6   9       23.10       26.24      3.86 o 
  -5   6   9        0.00       -2.56      2.56 o 
  -4   6   9       15.56       19.39      2.95 o 
  -3   6   9       14.01       15.05      3.16 o 
  -2   6   9       20.80       21.98      3.41 o 
  -1   6   9       25.79       25.57      3.33 o 
   0   6   9       21.40       25.76      3.94 o 
   1   6   9       20.22       23.89      3.50 o 
   2   6   9        0.01       -2.14      2.63 o 
   3   6   9        2.51        4.19      2.71 o 
   4   6   9       39.93       37.97      4.39 o 
  -5   7   9        2.57        7.46      2.58 o 
  -4   7   9        0.35        2.03      2.39 o 
  -3   7   9        1.13        2.44      2.48 o 
  -2   7   9       18.28       13.37      3.52 o 
  -1   7   9        0.70        2.84      2.69 o 
   0   7   9        2.51        0.21      2.82 o 
   1   7   9        0.16       -0.44      2.48 o 
   2   7   9        8.30       10.30      3.09 o 
  -8   0  10       27.00       27.67      3.67 o 
  -7   0  10        6.90        5.78      2.69 o 
  -6   0  10        7.89        8.56      2.65 o 
  -5   0  10       48.54       54.20      4.50 o 
  -4   0  10       94.17      100.65      5.21 o 
  -3   0  10       42.94       50.97      3.93 o 
  -2   0  10      121.99      125.80      5.58 o 
  -1   0  10      109.56      107.79      5.32 o 
   0   0  10       30.19       17.60      3.18 o 
   1   0  10      141.17      157.02      6.22 o 
   2   0  10       34.50       21.42      3.67 o 
   3   0  10       79.21       89.88      5.59 o 
   4   0  10      177.58      166.35      7.21 o 
   5   0  10       18.06       24.65      3.62 o 
  -8   1  10        2.19        4.55      2.39 o 
  -7   1  10        1.32        6.25      2.41 o 
  -6   1  10       23.13       21.96      3.33 o 
  -5   1  10       36.43       36.02      3.78 o 
  -4   1  10       72.94       71.70      4.78 o 
  -3   1  10       61.61       59.38      4.25 o 
  -2   1  10      136.80      140.43      6.05 o 
  -1   1  10        1.39        5.30      2.22 o 
   0   1  10        8.04       14.39      2.63 o 
   1   1  10       22.69       20.16      3.26 o 
   2   1  10        6.99       11.84      2.52 o 
   3   1  10       46.71       47.70      4.05 o 
   4   1  10        2.66        6.99      2.67 o 
   5   1  10        0.15        2.46      2.25 o 
  -8   2  10        3.11        0.47      2.67 o 
  -7   2  10        3.37        2.63      2.58 o 
  -6   2  10       42.87       42.24      4.33 o 
  -5   2  10       11.60       11.23      2.80 o 
  -4   2  10       11.81       13.96      2.88 o 
  -3   2  10        4.96        4.36      2.50 o 
  -2   2  10       65.58       71.07      4.33 o 
  -1   2  10      341.71      318.64      8.96 o 
   0   2  10       53.92       53.79      4.52 o 
   1   2  10        7.18        1.14      2.25 o 
   2   2  10       34.69       33.85      3.78 o 
   3   2  10       46.45       43.44      3.95 o 
   4   2  10       42.81       42.45      4.24 o 
   5   2  10       13.18        9.98      2.90 o 
  -7   3  10       16.61       21.87      3.37 o 
  -6   3  10       11.45        4.94      3.07 o 
  -5   3  10        1.23        1.04      2.56 o 
  -4   3  10        6.97        7.39      2.42 o 
  -3   3  10        2.46        0.19      2.50 o 
  -2   3  10       35.84       37.93      3.63 o 
  -1   3  10       72.88       72.91      4.70 o 
   0   3  10       17.95       19.27      3.35 o 
   1   3  10        0.00        0.40      2.29 o 
   2   3  10        0.00       -0.61      2.56 o 
   3   3  10        2.04        0.85      2.58 o 
   4   3  10        0.07       -0.21      2.41 o 
   5   3  10        1.39       -0.70      2.46 o 
  -7   4  10       11.42       -2.56      2.56 o 
  -6   4  10        0.11        1.12      2.50 o 
  -5   4  10        3.75        1.50      2.65 o 
  -4   4  10        2.90        2.71      2.56 o 
  -3   4  10       43.55       39.89      3.90 o 
  -2   4  10       10.60        9.68      3.16 o 
  -1   4  10        0.41        1.21      2.27 o 
   0   4  10       30.39       30.49      3.56 o 
   1   4  10       28.85       34.99      3.80 o 
   2   4  10       22.51       22.11      3.48 o 
   3   4  10       26.02       27.99      3.86 o 
   4   4  10       13.44        8.05      3.77 o 
  -5   5  10        0.05       -0.91      2.56 o 
  -4   5  10        0.43        4.83      2.20 o 
  -3   5  10        0.09        1.29      2.35 o 
  -2   5  10        0.02        0.64      2.18 o 
  -1   5  10        9.24        7.44      2.69 o 
   0   5  10        6.59        5.78      2.99 o 
   1   5  10       24.56       24.85      3.84 o 
   2   5  10       11.21       11.61      3.45 o 
   3   5  10        5.30        1.84      2.80 o 
  -4   6  10        1.48       -0.93      2.44 o 
  -3   6  10        1.43        1.82      2.58 o 
  -2   6  10       12.96       12.44      3.33 o 
  -1   6  10        0.09        4.28      2.35 o 
   0   6  10        2.27        6.82      2.61 o 
   1   6  10        5.36        8.30      3.16 o 
  -6   1  11       15.83       11.91      3.20 o 
  -5   1  11        4.07        3.75      2.86 o 
  -4   1  11        9.25       13.09      2.58 o 
  -3   1  11        2.52        2.31      2.82 o 
  -2   1  11       23.10       26.29      3.50 o 
  -1   1  11        7.03        5.83      2.84 o 
   0   1  11        3.01        5.25      2.58 o 
   1   1  11        0.45       -2.61      2.61 o 
   2   1  11       12.00       14.75      3.11 o 
   3   1  11        0.56        0.00      2.73 o 
  -6   2  11        5.45        5.36      2.54 o 
  -5   2  11        9.00        8.09      2.90 o 
  -4   2  11        1.38        7.86      2.20 o 
  -3   2  11       31.26       35.63      3.67 o 
  -2   2  11        1.54       -2.41      2.41 o 
  -1   2  11       18.71       20.58      3.58 o 
   0   2  11        0.00        2.99      2.48 o 
   1   2  11        7.42        3.71      2.50 o 
   2   2  11       29.63       27.57      4.09 o 
   3   2  11        7.24        8.35      2.84 o 
  -5   3  11       16.58       27.00      3.45 o 
  -4   3  11       15.26        9.88      3.22 o 
  -3   3  11       25.56       29.34      3.58 o 
  -2   3  11        8.34        6.99      3.05 o 
  -1   3  11       11.21        3.50      3.01 o 
   0   3  11        3.08        3.96      2.58 o 
   1   3  11       17.02       16.59      3.31 o 
   2   3  11        3.63        2.75      2.75 o 
  -4   4  11        5.89        3.03      2.97 o 
  -3   4  11       35.06       36.67      4.07 o 
  -2   4  11       17.13       19.75      3.18 o 
  -1   4  11        1.04        0.44      2.73 o 
   0   4  11        0.71        0.00      2.69 o 
   1   4  11        1.11       -2.56      3.03 o 
                                                 
